# Supplementary material for: A rationally designed JAZ subtype-selective agonist of jasmonate perception
Source: Nat Commun. 2018 Sep 7;9:3654. doi: 10.1038/s41467-018-06135-y (PMC6128907; doi:10.1038/s41467-018-06135-y)
Supplement: Supplementary file 4 — Supplementary Data 1 [file 41467_2018_6135_MOESM4_ESM.xlsx]

## Sheet: Up by 8 in WT
Table-S1: Genes significantly up-regulated by 8 in WT. The genes with FDR value less than 0.5 and fold change greater than 2.5 are shown.
Gene	Name	Gene description	WT_3/ mock	p value	WT_6/ mock	p value	WT_8/ mock	p value	jaz9_3 /mock	p value	jaz9_8 /mock	p value	jaz10_3 /mock	p value	jaz10_8/mock	p value	jaz9_mock/ WT_mock	p value	jaz10_mock /WT_mock	p value	ANOVA FDR
AT2G39030	NATA1	Encodes a protein that acts as an ornithine N-delta-acetyltransferase, leading to the formation of N-delta-actetylornithine. This compound is likely used in plant defense and levels of it are increased in Arabidopsis plants in response to MeJA and ABA. The mRNA is cell-to-cell mobile.	51046.2	0.000178603	20330.9	0.000178603	6728.13	0.000178603	4188.33	0.000178603	1136.32	0.000178603	22080	0.000178603	3114.2	0.000178603	8.79729	0.000676683	2.44856		3.47327e-16
AT5G44420	PDF1.2	Encodes an ethylene- and jasmonate-responsive plant defensin. mRNA levels are not responsive to salicylic acid treatment; although jasmonate and salicylic acid can act synergistically to enhance the expression of this gene. Belongs to the plant defensin (PDF) family with the following members: At1g75830/PDF1.1, At5g44420/PDF1.2a, At2g26020/PDF1.2b, At5g44430/PDF1.2c, At2g26010/PDF1.3, At1g19610/P…	271.191	0.000178603	1258.07	0.000178603	6577.32	0.000178603	9.00535	0.00136183	10.0178	0.000841224	331.437	0.000178603	6431.01	0.000178603	0.888256		1.24319		2.86221e-14
AT5G44430	PDF1.2c	Predicted to encode a PR (pathogenesis-related) protein. Belongs to the plant defensin (PDF) family with the following members: At1g75830/PDF1.1, At5g44420/PDF1.2a, At2g26020/PDF1.2b, At5g44430/PDF1.2c, At2g26010/PDF1.3, At1g19610/PDF1.4, At1g55010/PDF1.5, At2g02120/PDF2.1, At2g02100/PDF2.2, At2g02130/PDF2.3, At1g61070/PDF2.4, At5g63660/PDF2.5, At2g02140/PDF2.6, At5g38330/PDF3.1 and At4g30070/PDF…	82.8544	0.000178603	582.027	0.000178603	3473.26	0.000178603	2.44539		1.12976		126.553	0.000178603	4016.62	0.000178603	1.00242		0.982113		5.76659e-17
AT2G26010	PDF1.3	Predicted to encode a PR (pathogenesis-related) protein. Belongs to the plant defensin (PDF) family with the following members: At1g75830/PDF1.1, At5g44420/PDF1.2a, At2g26020/PDF1.2b, At5g44430/PDF1.2c, At2g26010/PDF1.3, At1g19610/PDF1.4, At1g55010/PDF1.5, At2g02120/PDF2.1, At2g02100/PDF2.2, At2g02130/PDF2.3, At1g61070/PDF2.4, At5g63660/PDF2.5, At2g02140/PDF2.6, At5g38330/PDF3.1 and At4g30070/PDF…	19.4466	0.000178603	276.862	0.000178603	2221.07	0.000178603	0.972264		0.965328		32.4697	0.000178603	2079.84	0.000178603	1.13706		1.06858		5.52579e-17
AT1G73325		Kunitz family trypsin and protease inhibitor protein;(source:Araport11)	2975.93	0.000178603	2347.96	0.000178603	1113.93	0.000178603	752.128	0.000178603	613.893	0.000178603	715.435	0.000178603	357.667	0.000178603	5.34943	0.000178604	5.46093	0.000178603	1.47939e-20
AT2G26020	PDF1.2b	Predicted to encode a PR (pathogenesis-related) protein. Belongs to the plant defensin (PDF) family with the following members: At1g75830/PDF1.1, At5g44420/PDF1.2a, At2g26020/PDF1.2b, At5g44430/PDF1.2c, At2g26010/PDF1.3, At1g19610/PDF1.4, At1g55010/PDF1.5, At2g02120/PDF2.1, At2g02100/PDF2.2, At2g02130/PDF2.3, At1g61070/PDF2.4, At5g63660/PDF2.5, At2g02140/PDF2.6, At5g38330/PDF3.1 and At4g30070/PDF…	40.0184	0.000178702	246.005	0.000178603	1091.92	0.000178603	0.909878		7.47992	0.00294537	25.826	0.000187213	573.216	0.000178603	2.59623		1.96774		4.53112e-12
AT3G44860	FAMT	Encodes a farnesoic acid carboxyl-O-methyltransferase. The mRNA is cell-to-cell mobile.	1356.35	0.000178603	1209.43	0.000178603	735.817	0.000178603	179.92	0.000178603	127.58	0.000178603	656.369	0.000178603	308.991	0.000178603	5.07145	0.0188301	2.71248		4.74249e-13
AT3G55970	JRG21	One of 4 paralogs encoding a 2-oxoglutarate/Fe(II)-dependent oxygenases that hydroxylates JA to 12-OH-JA.	4066.35	0.000178603	1483.26	0.000178603	723.995	0.000178603	2394.95	0.000178603	463.405	0.000178603	1896.98	0.000178603	385.957	0.000178603	1.45701		2.26202		1.92734e-15
AT2G38240	JOX4	One of 4 paralogs encoding a 2-oxoglutarate/Fe(II)-dependent oxygenases that hydroxylates JA to 12-OH-JA.	6643.34	0.000178603	1466.31	0.000178603	494.16	0.000178603	3651.19	0.000178603	246.787	0.000178603	7616.91	0.000178603	595.833	0.000178603	1.87583	0.0130838	1.18205		2.16797e-21
AT1G14250		GDA1/CD39 nucleoside phosphatase family protein;(source:Araport11)	2716.73	0.000178603	1675.2	0.000178603	324.845	0.000178603	2992.36	0.000178603	2568.41	0.000178603	3107.12	0.000178603	694.638	0.000178603	1.24775		0.780397		3.16594e-19
AT1G52000		Mannose-binding lectin superfamily protein;(source:Araport11)	1096.86	0.000178603	630.496	0.000178603	197.697	0.000178603	449.496	0.000178603	261.545	0.000178603	647.878	0.000178603	192.472	0.000178603	2.3862	0.00066389	2.48741	0.000439828	8.17437e-20
AT3G23550	DTX18	MATE efflux family protein;(source:Araport11)	32.7389	0.000178603	56.2906	0.000178603	112.34	0.000178603	14.1086	0.000178603	6.87479	0.000187677	46.9604	0.000178603	108.547	0.000178603	0.595843		0.919157		6.55905e-14
AT4G15210	BAM5	cytosolic beta-amylase expressed in rosette leaves and inducible by sugar. RAM1 mutants have reduced beta amylase in leaves and stems.	299.976	0.000178603	174.878	0.000178603	105.873	0.000178603	149.109	0.000178603	84.1701	0.000178603	157.247	0.000178603	89.9902	0.000178603	1.27364		1.10687		4.87518e-15
AT1G66370	MYB113	Encodes a member of the MYB family of transcription factors. Involved in regulation of anthocyanin biosynthesis. Affects the expression of enzymes involved in later steps of anthocyanin biosynthesis.	1114.01	0.000178603	323.057	0.000178603	99.7356	0.000178603	684.741	0.000178603	137.934	0.000178603	3045.16	0.000178603	196.973	0.000178603	1.42266		1.03715		1.35733e-17
AT1G19670	CORI1	Chlorophyllase is the first enzyme involved in chlorophyll degradation. It catalyzes the hydrolysis of the ester bond to yield chlorophyllide and phytol. AtCLH1 lacks a typical signal sequence for the chloroplast. Its expression is induced rapidly by methyljasmonate, a known promoter of senescence and chlorophyll degradation.	96.2493	0.000178603	85.1864	0.000178603	69.1978	0.000178603	78.0101	0.000178603	51.284	0.000178603	112.742	0.000178603	86.9572	0.000178603	1.08231		0.868045		1.25939e-21
AT5G59580	UGT76E1	UDP-glucosyl transferase 76E1;(source:Araport11)	172.352	0.000178603	104.576	0.000178603	66.9231	0.000178603	92.9526	0.000178603	39.7934	0.000178603	123.247	0.000178603	45.1373	0.000178603	2.16178	0.0251104	1.82755		7.78908e-16
AT1G30135	JAZ8	jasmonate-zim-domain protein 8;(source:Araport11)	129.985	0.000178603	58.7718	0.000178603	66.88	0.000178603	66.0652	0.000178603	9.81183	0.000178603	914.102	0.000178603	84.8939	0.000178603	1.14745		0.669908		1.63424e-16
AT5G24770	VSP2	Has acid phosphatase activity dependent on the presence of divalent cations (Mg2+, Co2+, Zn2+, Mn2+) and anti-insect activity. Insects fed with the protein show a retarded development. Induced in response to abscisic acid, jasmonic acid, salt, water deficiency and wounding.	5304.84	0.000178603	642.938	0.000178603	65.956	0.000178603	1778.77	0.000178603	251.063	0.000178603	5651.51	0.000178603	138.727	0.000178603	5.02013	0.000221191	1.53684		5.93821e-18
AT1G52030	MBP2	Similar to myrosinase binding proteins which may be involved in metabolizing glucosinolates and forming defense compounds to protect against herbivory. Also similar to lectins and other agglutinating factors. Expressed only in flowers.	908.109	0.000178603	308.846	0.000178603	65.6031	0.000178603	370.077	0.000178603	56.6376	0.000178603	1705.92	0.000178603	146.556	0.000178603	1.83831		1.02054		9.43138e-14
AT3G49620	DIN11	encodes a protein similar to 2-oxoacid-dependent dioxygenase. Expression is induced after 24 hours of dark treatment, in senescing leaves and treatment with exogenous photosynthesis inhibitor. Induction of gene expression was suppressed in excised leaves supplied with sugar. The authors suggest that the gene's expression pattern is responding to the level of sugar in the cell.	27.1257	0.000178603	40.1489	0.000178603	55.552	0.000178603	43.821	0.000178603	22.3785	0.000178603	46.5972	0.000178603	101.386	0.000178603	0.292465	0.00138544	0.496325		4.06283e-14
AT5G44050	ATDTX28	MATE efflux family protein;(source:Araport11)	441.725	0.000178603	192.942	0.000178603	55.3539	0.000178603	174.179	0.000178603	66.7947	0.000178603	234.31	0.000178603	29.591	0.000178603	2.61249	0.0104229	2.37409	0.0258671	7.87912e-16
AT1G66100		Predicted to encode a PR (pathogenesis-related) protein. Belongs to the plant thionin (PR-13) family with the following members: At1g66100, At5g36910, At1g72260, At2g15010, At1g12663, At1g12660.	1116.71	0.000178603	411.965	0.000178603	50.6027	0.000178603	841.534	0.000178603	123.902	0.000178603	772.675	0.000178603	27.0961	0.000178603	0.9437		0.938314		7.14428e-19
AT3G44870		S-adenosyl-L-methionine-dependent methyltransferases superfamily protein;(source:Araport11)	537.728	0.000178603	161.322	0.000178605	49.3208	0.000187183	141.59	0.000178607	23.4317	0.00026807	780.254	0.000178603	88.1062	0.000178673	4.48857		2.1398		1.52185e-10
AT4G15440	CYP74B2	Encodes a hydroperoxide lyase. Also a member of the CYP74B cytochrome p450 family. In the ecotype Columbia (Col) the gene contains a 10-nucleotide deletion in its first exon that causes it to code for a truncated protein that results in a non-functional hydroperoxide lyase.	106.321	0.000178603	83.8974	0.000178603	44.7387	0.000178603	55.9047	0.000178603	39.036	0.000178603	52.0331	0.000178603	26.4625	0.000178603	1.92758	0.000187617	2.25535	0.000178614	4.57445e-21
AT4G23600	JR2	Encodes cystine lyase which is expected to be involved in amino acid metabolism, providing the plant with cysteine and the generation of precursors of ethylene biosynthesis. mRNA levels are elevated in response to wounding.	160.509	0.000178603	84.0827	0.000178603	42.2891	0.000178603	84.4997	0.000178603	40.2767	0.000178603	65.1081	0.000178603	21.0329	0.000178603	2.02589	0.00643452	2.82457	0.000229853	4.62227e-17
AT1G70700	JAZ9	JAZ9 is a protein presumed to be involved in jasmonate signaling. JAZ9 transcript levels rise in response to a jasmonate stimulus. JAZ9 can interact with the COI1 F-box subunit of an SCF E3 ubiquitin ligase in a yeast-two-hybrid assay only in the presence of jasmonate-isoleucine (JA-ILE) or coronatine. The Jas domain appears to be important for JAZ9-COI1 interactions in the presence of coronatine…	60.4265	0.000178603	51.3955	0.000178603	41.035	0.000178603	16.6752	0.000178603	11.1358	0.000178603	36.6441	0.000178603	20.9532	0.000178603	0.130038	0.000178603	2.37491	0.000178603	5.61811e-23
AT5G24420	PGL5	Encodes a cytosolic 6-phosphogluconolactonase (PGL) thought to be involved in the oxidative pentose-phosphate pathway (OPPP).	3204.47	0.000178603	404.811	0.000178603	38.9545	0.000178622	951.604	0.000178603	42.8332	0.000178612	5722.04	0.000178603	91.983	0.000178603	4.24016	0.0329053	1.46509		3.73092e-14
AT1G72450	JAZ6	JAZ6 transcript levels rise in response to a jasmonate stimulus and a GFP:JAZ6 fusion protein localizes to the nucleus. Application of jasmonate methyl ester to Arabidopsis roots reduces the levels of a JAZ6:GUS fusion protein, presumably by stimulating ubiquitin-proteasome-mediated degradation.	57.587	0.000178603	40.1737	0.000178603	37.8494	0.000178603	38.7272	0.000178603	14.3903	0.00017861	105.023	0.000178603	34.7346	0.000178603	1.37185		0.951774		1.88553e-12
AT5G42800	DFR	dihydroflavonol reductase. Catalyzes the conversion of dihydroquercetin to leucocyanidin in the biosynthesis of anthocyanins. Not expressed in roots (qRT-PCR). The mRNA is cell-to-cell mobile.	259.469	0.000178603	82.1861	0.000178603	37.6354	0.000178603	7.98964	0.000287495	6.90775	0.000477728	25.5704	0.00017861	9.24345	0.000219849	103.18	0.000178603	28.8109	0.000178605	7.05665e-12
AT4G17470		alpha/beta-Hydrolases superfamily protein;(source:Araport11)	686.656	0.000178603	229.936	0.000178603	37.1506	0.000178603	243.625	0.000178603	61.9788	0.000178603	344.055	0.000178603	28.8012	0.000178603	3.20577	0.000212452	2.092	0.00950323	4.01157e-18
AT5G05600	JOX2	Encodes a protein with similarity to flavonol synthases that is involved in the detoxifcation polycyclic aromatic hydrocarbons.One of 4 paralogs encoding a 2-oxoglutarate/Fe(II)-dependent oxygenases that hydroxylates JA to 12-OH-JA.	55.3302	0.000178603	44.1444	0.000178603	34.9492	0.000178603	38.0442	0.000178603	26.103	0.000178603	54.4482	0.000178603	35.3997	0.000178603	1.28492		1.00424		7.15731e-19
AT3G28220		TRAF-like family protein;(source:Araport11)	667.503	0.000178603	158.333	0.000178603	34.8258	0.000178603	732.578	0.000178603	223.155	0.000178603	1616.27	0.000178603	152.585	0.000178603	1.30797		1.03746		1.77628e-18
AT1G64160	DIR5	Encodes a dirigent protein involved in the synthesis of (-)pinoresinol. Dirigent proteins impart stereoselectivity on the phenoxy radical coupling reaction yielding optically active lignans from two molecules of coniferyl alcohol.	134.93	0.000178603	67.1812	0.000178603	33.6545	0.000178603	366.584	0.000178603	48.0684	0.000178603	286.614	0.000178603	38.7356	0.000178603	0.426442	0.0043096	1.20008		3.62795e-17
AT5G61160	ACT	anthocyanin 5-aromatic acyltransferase 1;(source:Araport11)	2.4962		11.6663	0.000280685	31.3501	0.000178726	0.737265		1.38329		5.37829	0.00948355	86.6438	0.000178603	0.103709	0.000492686	0.303583		2.12303e-11
AT4G24350		Phosphorylase superfamily protein;(source:Araport11)	19.1777	0.000178603	22.7078	0.000178603	30.0398	0.000178603	12.3288	0.000178603	8.91864	0.000178603	16.8054	0.000178603	25.0198	0.000178603	0.692265	0.0139181	0.893604		6.69995e-19
AT3G22275	JAZ13	Encodes a non-TIFY JAsmonate ZIM-domain (JAZ) protein with a Ser-rich C-terminal tail that is a site for phosphorylation that interacts with the bHLH transcription factor MYC2 and the co-repressor TOPLESS and acts as a repressor of JA signaling. JAZ13 is the 13th member of the JAZ family in Arabidopsis, and the only member not classified as a TIFY protein.	216.787	0.000178603	64.7427	0.000178603	27.8639	0.000178603	91.3972	0.000178603	7.25908	0.000186103	1403.96	0.000178603	29.7158	0.000178603	2.09219		1.23174		2.00835e-15
AT2G30770	CYP71A13	putative cytochrome P450	7.05729		8.24314	0.0341822	27.1977	0.000491833	0.202719		0.231719		3.07303		3.27515		2.31737		2.37794		2.84468e-05
AT4G22870		2-oxoglutarate (2OG) and Fe(II)-dependent oxygenase superfamily protein;(source:Araport11)	144.049	0.000178603	54.1109	0.000178603	26.7888	0.000178604	8.49124	0.000209491	6.59191	0.00036297	18.6419	0.000178628	6.03023	0.000534803	55.6056	0.000178603	19.6519	0.000178618	1.52923e-11
AT2G24850	TAT3	Encodes a tyrosine aminotransferase that is responsive to treatment with jasmonic acid.	85.5853	0.000178603	41.154	0.000178603	26.3278	0.000178603	45.0497	0.000178603	7.11038	0.000230402	127.002	0.000178603	14.8494	0.000178662	1.98632		2.36172		5.15938e-12
AT4G22880	LDOX	encodes leucoanthocyanidin dioxygenase, which is involved in proanthocyanin biosynthesis. Mutant analysis suggests that this gene is also involved in vacuole formation.	149.909	0.000178603	58.5029	0.000178603	26.268	0.000178603	7.03969	0.00021425	6.19037	0.00027283	17.1532	0.000178608	6.84381	0.00022231	59.2565	0.000178603	19.8146	0.000178604	4.52111e-12
AT3G28740	CYP81D11	Encodes a member of the cytochrome p450 family. Expression is upregulated in response to cis-jasmonate treatment. Overexpression induces synthesis of volatile compounds that affect chemical ecology and insect interactions.	55.3766	0.000178603	31.1476	0.000178604	26.1967	0.000178606	36.915	0.000178603	23.563	0.000178611	32.3991	0.000178603	11.8656	0.000188632	2.80009		2.26205		1.71733e-10
AT5G52320	CYP96A4	member of CYP96A	57.6588	0.000178603	43.9522	0.000178603	26.1386	0.000178603	26.2457	0.000178603	12.5543	0.000178603	50.0678	0.000178603	13.627	0.000178603	1.70172	0.0243657	1.76231	0.0141514	1.29164e-16
AT3G25760	ERD12	encodes allene oxide cyclase. One of four genes in Arabidopsis that encode this enzyme, which catalyzes an essential step in jasmonic acid biosynthesis. Gene expression is induced during senescence, a process that involves jasmonic acid signalling pathway. The mRNA is cell-to-cell mobile.	37.4877	0.000178603	32.6852	0.000178603	26.1263	0.000178603	28.5089	0.000178603	23.717	0.000178603	27.8267	0.000178603	20.2507	0.000178603	0.929382		1.48587	0.0221745	1.30337e-18
AT1G32970		Subtilisin-like serine endopeptidase family protein;(source:Araport11)	81.554	0.000178603	59.1642	0.000178603	26.0654	0.000178604	80.3306	0.000178603	28.604	0.000178603	209.243	0.000178603	39.2587	0.000178603	1.09678		1.26193		2.76647e-12
AT5G42650	CYP74A	Encodes a member of the cytochrome p450 CYP74 gene family that functions as an allene oxide synthase. This enzyme catalyzes dehydration of the hydroperoxide to an unstable allene oxide in the JA biosynthetic pathway. It shows a dual catalytic activity, the major one being a 13-AOS but also expressing a 9-AOS activity. CFA-Leu, CFA-Val, CFA-Met and CFA-Ala can induce the expression of AOS.	38.4807	0.000178603	33.2904	0.000178603	23.7789	0.000178603	23.9385	0.000178603	19.9148	0.000178603	28.3221	0.000178603	19.3487	0.000178603	1.5255	0.00752666	1.41909	0.0377213	8.04501e-19
AT3G15500	ATNAC3	Encodes an ATAF-like NAC-domain transcription factor that doesn't contain C-terminal sequences shared by CUC1, CUC2 and NAM. Note: this protein (AtNAC3) is not to be confused with the protein encoded by locus AT3G29035, which, on occasion, has also been referred to as AtNAC3. The mRNA is cell-to-cell mobile.	49.0207	0.000178603	22.3662	0.000178603	23.0207	0.000178603	85.895	0.000178603	23.4828	0.000178603	58.0115	0.000178603	25.5205	0.000178603	0.504207		2.52781	0.00624866	1.03175e-14
AT5G54060	UGT79B1	Encodes a anthocyanin 3-O-glucoside: 2"-O-xylosyl-transferase involved in anthocyanin modification that converts cyanidin 3-O-glucoside to cyanidin 3-O-xylosyl(1->2)glucoside. Its preferred sugar donor is UDP-xylose.	154.01	0.000178603	55.3283	0.000178603	23.0202	0.000178609	8.41536	0.000222213	7.05061	0.000329313	23.0904	0.000178609	8.16837	0.000231887	59.235	0.000178603	17.951	0.000178666	1.27349e-11
AT1G17380	JAZ5	jasmonate-zim-domain protein 5;(source:Araport11)	90.0532	0.000178603	43.4583	0.000178603	22.6996	0.000178603	78.5555	0.000178603	31.544	0.000178603	88.09	0.000178603	16.7402	0.000178603	1.34479		1.54879	0.00196359	7.47174e-21
AT1G15125		S-adenosyl-L-methionine-dependent methyltransferases superfamily protein;(source:Araport11)	3.03163	0.000428339	10.9067	0.000178603	22.172	0.000178603	0.859064		1.59271		1.69818		18.6963	0.000178603	0.875749		1.13353		7.85252e-13
AT1G79400	CHX2	member of Putative Na+/H+ antiporter family	1.26655		5.66064	0.00244832	22.1381	0.000178724	1.07203		0.690535		1.54946		11.8656	0.000199614	1.5526		1.89899		1.48918e-07
AT1G28480	GRX480	Encodes GRX480, a member of the glutaredoxin family that regulates protein redox state. GRX480 interacts with TGA factors and suppresses JA-responsive PDF1.2 transcription. GRX480 transcription is SA-inducible and requires NPR1. Maybe involved in SA/JA cross-talk.	49.1914	0.000178603	23.3375	0.000178603	22.0145	0.000178603	19.1269	0.000178603	12.9672	0.000178603	93.0125	0.000178603	17.2302	0.000178603	4.60613	0.000187219	2.71553	0.0016647	2.07285e-14
AT2G39330	JAL23	jacalin-related lectin 23;(source:Araport11)	1397.3	0.000178603	207.356	0.000178603	21.9903	0.000178603	605.07	0.000178603	55.5124	0.000178603	4027.36	0.000178603	78.5153	0.000178603	1.56467		0.916675		1.48978e-16
AT2G34810	ATBBE16	FAD-binding Berberine family protein;(source:Araport11)	50.7278	0.000178603	40.4413	0.000178603	21.6675	0.000178603	22.7884	0.000178603	20.7678	0.000178603	36.8638	0.000178603	16.9674	0.000178603	1.90929	0.000178606	1.26068	0.0431198	1.39271e-21
AT2G34600	TIFY5B	jasmonate-zim-domain protein 7;(source:Araport11)	119.395	0.000178603	46.5002	0.000178603	21.6434	0.000178603	122.116	0.000178603	23.8336	0.000178603	439.14	0.000178603	40.0868	0.000178603	0.918807		1.25867		5.736e-16
AT5G24780	VSP1	encodes an acid phosphatase similar to soybean vegetative storage proteins. Gene expression is induced by wounding and jasmonic acid.	1160.17	0.000178603	192.325	0.000178603	21.4514	0.000178606	1029.68	0.000178603	82.5017	0.000178603	2224.76	0.000178603	57.4784	0.000178603	0.95724		0.876764		2.86688e-15
AT2G43580		Chitinase family protein;(source:Araport11)	1.30913		12.1871	0.000221288	19.5689	0.000186763	0.996246		1.15328		2.5943		13.8978	0.000200107	0.910868		0.913988		1.27291e-07
AT4G01080	TBL26	Encodes a member of the TBL (TRICHOME BIREFRINGENCE-LIKE) gene family containing a plant-specific DUF231 (domain of unknown function) domain. TBL gene family has 46 members, two of which (TBR/AT5G06700 and TBL3/AT5G01360) have been shown to be involved in the synthesis and deposition of secondary wall cellulose, presumably by influencing the esterification state of pectic polymers. A nomenclature…	60.6511	0.000178603	43.0196	0.000178603	19.4643	0.000178603	44.8686	0.000178603	30.1531	0.000178603	36.0801	0.000178603	13.5184	0.000178603	1.65606		1.88367	0.0110761	2.85042e-16
AT3G29590	AT5MAT	At3g29590 (At5MAT) encodes a malonyl-CoA:anthocyanidin 5-O-glucoside-6"-O-malonyltransferase that is coordinately expressed with a epistatic 5-O-anthocyanidin glucosyltransferase (At4g14090). The enzyme is involved in the malonylation of anthocyanins in Arabidopsis.	111.288	0.000178603	44.9768	0.000178603	19.2904	0.000178608	7.02907	0.000241858	6.28084	0.000326715	14.0248	0.000178732	6.08235	0.00036821	55.4995	0.000178603	18.1943	0.000178612	1.19546e-11
AT5G02170		Transmembrane amino acid transporter family protein;(source:Araport11)	57.9889	0.000178603	28.6058	0.000178603	19.1972	0.000178603	20.5398	0.000178603	11.464	0.000178603	30.5375	0.000178603	10.5207	0.000178603	3.39208	0.000185831	3.55163	0.000178753	7.98886e-16
AT2G26380		Leucine-rich repeat (LRR) family protein;(source:Araport11)	59.277	0.000178603	43.5268	0.000178603	18.4676	0.000178603	37.8947	0.000178603	14.1792	0.000178603	110.428	0.000178603	27.0117	0.000178603	2.03568		1.17137		3.26246e-14
AT3G05770		hypothetical protein;(source:Araport11)	71.3403	0.000178603	28.5276	0.000178605	18.4	0.000178724	23.4761	0.000178616	7.54407	0.000327606	35.2678	0.000178603	14.2717	0.000186441	4.30033	0.00741551	2.56514		4.40355e-10
AT5G02940		ion channel POLLUX-like protein, putative (DUF1012);(source:Araport11)	29.4902	0.000178603	22.1955	0.000178603	18.0166	0.000178603	20.6338	0.000178603	13.7572	0.000178603	22.2126	0.000178603	10.691	0.000178603	1.44007	0.0467963	1.74493	0.000930808	1.30073e-17
AT1G03940		HXXXD-type acyl-transferase family protein;(source:Araport11)	110.778	0.000178603	42.008	0.000178603	16.479	0.000185983	11.8135	0.000192566	8.81672	0.000250251	20.1205	0.000178704	7.83997	0.000336762	35.5142	0.000178604	13.6062	0.000187798	5.90118e-11
AT1G53903		linoleate 9S-lipoxygenase-4 protein, putative (DUF581);(source:Araport11)	68.493	0.000178603	33.8022	0.000178603	16.232	0.000178603	51.6943	0.000178603	20.9239	0.000178603	90.0745	0.000178603	12.85	0.000178603	1.16059		0.965143		3.84485e-21
AT3G22740	HMT3	homocysteine S-methyltransferase (HMT3)	25.9886	0.000178603	29.1791	0.000178603	16.0827	0.000178603	4.20764	0.000178717	4.78483	0.000178613	60.2548	0.000178603	20.0185	0.000178603	8.77488	0.000178603	1.29931		1.38877e-14
AT5G13220	JAZ10	Plants overexpressing At5g13220.3, but not At5g13220.1 showed enhanced insensitivity to MeJa.	138.199	0.000178603	45.8494	0.000178603	15.9723	0.000178603	112.498	0.000178603	19.0638	0.000178603	2.86091	0.000178603	2.03998	0.000178603	1.24341	0.0247174	17.6412	0.000178603	5.95856e-23
AT4G13410	CSLA15	encodes a gene similar to cellulose synthase	51.435	0.000178603	29.4836	0.000178603	15.8179	0.000178603	32.2412	0.000178603	18.25	0.000178603	28.9988	0.000178603	9.33865	0.000178603	1.388	0.00924678	1.58421	0.00035127	1.94038e-20
AT2G26560	PLP2	Encodes a lipid acyl hydrolase with wide substrate specificity that accumulates upon infection by fungal and bacterial pathogens. Protein is localized in the cytoplasm in healthy leaves, and in membranes in infected cells. Plays a role in cell death and differentially affects the accumulation of oxylipins. Contributes to resistance to virus.	0.889832		3.60143	0.00148487	15.7812	0.000178603	0.185422	0.00021109	0.678191		0.421208		4.51364	0.00033751	1.09557		1.18924		1.88117e-10
AT2G28860	CYP710A4	member of CYP710A	115.64	0.000178603	50.0653	0.000178603	15.4834	0.000178929	78.5653	0.000178603	31.2317	0.000178603	189.191	0.000178603	48.6353	0.000178603	2.16052		1.02235		3.67101e-12
AT1G53885		linoleate 9S-lipoxygenase-4 protein, putative (DUF581);(source:Araport11)	66.2033	0.000178603	32.7767	0.000178603	15.43	0.000178603	50.9618	0.000178603	21.4112	0.000178603	91.8922	0.000178603	13.6976	0.000178603	1.09619		0.883536		4.78842e-20
AT1G52890	NAC019	encodes a NAC transcription factor whose expression is induced by drought, high salt, and abscisic acid. This gene binds to ERD1 promoter in vitro.	111.629	0.000178603	34.6814	0.000178603	15.2873	0.000178603	46.4094	0.000178603	9.99776	0.000178625	78.6423	0.000178603	6.96387	0.000186875	1.10397		1.4087		3.39543e-13
AT2G29460	GSTU4	Encodes glutathione transferase belonging to the tau class of GSTs. Naming convention according to Wagner et al. (2002).	20.379	0.000178603	7.43296	0.000186062	15.0626	0.000178603	9.94648	0.000178622	5.44545	0.000203015	46.1674	0.000178603	9.52064	0.000178636	1.82961		1.99992		3.03987e-11
AT4G36950	MAPKKK21	member of MEKK subfamily	146.541	0.000178603	23.2227	0.000178603	15.0381	0.000178603	123.206	0.000178603	19.8916	0.000178603	996.927	0.000178603	19.5536	0.000178603	1.74509		1.02671		4.81512e-18
AT1G56650	MYB75	Encodes a putative MYB domain containing transcription factor involved in anthocyanin metabolism and radical scavenging. Essential for the sucrose-mediated expression of the dihydroflavonol reductase gene. Auxin and ethylene responsiveness of PAP1 transcription is lost in myb12 mutants. Interacts with JAZ proteins to regulate anthocyanin accumulation.	47.8333	0.000178603	25.8144	0.000178603	14.8858	0.000178603	5.76253	0.000189472	5.5002	0.000192276	10.3066	0.000178606	6.73821	0.000186131	11.6932	0.000178604	4.77005	0.000218488	2.3506e-11
AT4G13300	TPS13	Catalyzes the conversion of farnesyl diphosphate to (Z)-gamma-bisabolene and the additional minor products E-nerolidol and alpha-bisabolol. Expressed in cortex and sub-epidermal layers of roots, leaf hydathodes and flower stigmata. Induced by wounding.	48.4099	0.000178603	30.9537	0.000178603	14.6182	0.000185939	71.415	0.000178603	22.9967	0.00017861	163.998	0.000178603	50.4466	0.000178603	0.678446		0.42489		1.18132e-11
AT3G22231	PCC1	Encodes a member of a novel 6 member Arabidopsis gene family. Expression of PCC1 is regulated by the circadian clock and is upregulated in response to both virulent and avirulent strains of Pseudomonas syringae pv. tomato.	1.54301		2.47012		14.1661	0.00268648	1.07896		0.777019		0.220173		0.717997		1.25449		6.73692	0.0498458	0.00189492
AT1G03495		HXXXD-type acyl-transferase family protein;(source:Araport11)	96.0022	0.000178603	36.2891	0.000178607	14.0555	0.000192318	10.5069	0.000239478	9.07543	0.000331328	26.6739	0.000178656	11.2428	0.000219246	28.2783	0.000178636	8.93166	0.000347735	2.36828e-10
AT2G34350		Nodulin-like / Major Facilitator Superfamily protein;(source:Araport11)	59.0642	0.000178603	29.2009	0.000178603	14.0262	0.000178603	24.8516	0.000178603	10.0181	0.000178603	90.0073	0.000178603	22.2645	0.000178603	2.91847	0.000231211	1.30179		1.176e-15
AT5G17220	TT19	Encodes glutathione transferase belonging to the phi class of GSTs. Naming convention according to Wagner et al. (2002). Mutants display no pigments on leaves and stems. Likely to function as a carrier to transport anthocyanin from the cytosol to tonoplasts.	49.0121	0.000178603	26.5292	0.000178603	13.5982	0.000178603	4.24586	0.000337468	4.3662	0.00029977	7.44691	0.000178945	4.22505	0.000345241	27.0955	0.000178603	11.5669	0.000178604	1.06958e-11
AT4G13310	CYP71A20	putative cytochrome P450	67.5589	0.000178603	32.1636	0.000178603	13.3117	0.000178603	93.1259	0.000178603	19.946	0.000178603	193.14	0.000178603	41.7949	0.000178603	0.816853		0.66714		2.57166e-16
AT4G22214		Encodes a defensin-like (DEFL) family protein.	155.595	0.000178603	44.9649	0.000178603	13.1276	0.000178603	130.141	0.000178603	17.1769	0.000178603	342.796	0.000178603	47.0513	0.000178603	1.62206		1.04305		1.73635e-15
AT3G47340	ASN1	encodes a glutamine-dependent asparagine synthetase, the predicted ASN1 peptide contains a purF-type glutamine-binding domain, and is expressed predominantly in shoot tissues, where light has a negative effect on its mRNA accumulation. Expression is induced within 3 hours of dark treatment, in senescing leaves and treatment with exogenous photosynthesis inhibitor. Induction of gene expression was…	134.708	0.000178603	53.8753	0.000178717	13.1167	0.000564436	92.0433	0.000178606	13.9816	0.000456653	220.917	0.000178603	42.0911	0.000185981	1.80304		1.29066		7.62065e-10
AT2G43530		Encodes a defensin-like (DEFL) family protein. The mRNA is cell-to-cell mobile.	41.1367	0.000178603	28.9921	0.000178603	13.0142	0.000178603	30.1859	0.000178603	16.6514	0.000178603	35.9598	0.000178603	11.6687	0.000178603	0.988228		1.42023		1.2408e-17
AT2G26370		MD-2-related lipid recognition domain-containing protein;(source:Araport11)	86.4027	0.000178603	36.0766	0.000178603	12.9176	0.000178603	77.4625	0.000178603	18.3988	0.000178603	239.465	0.000178603	42.263	0.000178603	1.36882		0.685236		3.6415e-15
AT3G26200	CYP71B22	putative cytochrome P450 The mRNA is cell-to-cell mobile.	0.259608	0.00105271	3.89436	0.000970318	12.7552	0.000178605	0.304484	0.00385736	0.307956	0.00424579	0.0799858	0.000178606	4.91161	0.000272919	0.390482	0.0320406	1.45145		8.48876e-13
AT3G45130	LAS1	lanosterol synthase 1;(source:Araport11)	141.273	0.000178603	53.5484	0.000178603	12.7427	0.000178603	54.0214	0.000178603	8.83242	0.000178631	135.46	0.000178603	14.3563	0.000178603	1.31518		0.560973		3.68986e-14
AT3G22250		UDP-Glycosyltransferase superfamily protein;(source:Araport11)	104.201	0.000178603	26.2731	0.000178603	12.7174	0.000178618	27.9328	0.000178603	7.78245	0.000188094	89.3799	0.000178603	13.1356	0.000178613	4.21211	0.000998226	2.75562	0.0282127	2.08181e-12
AT4G11500		pseudogene of cysteine-rich RLK (RECEPTOR-like protein kinase) 34;(source:Araport11)	12.7866	0.000178603	12.5199	0.000178603	12.4394	0.000178603	7.13761	0.000178603	5.24813	0.000178607	12.3663	0.000178603	9.23954	0.000178603	0.826832		0.778711		8.73094e-13
AT4G34470	SK12	SKP1-like 12;(source:Araport11)	14.4209	0.000178603	11.2543	0.000178603	12.2197	0.000178603	7.50245	0.000178603	4.42335	0.000178612	7.14275	0.000178603	5.19338	0.000178603	1.41205		2.72546	0.000239768	1.3036e-12
AT1G35625		RING/U-box superfamily protein;(source:Araport11)	92.3054	0.000178603	32.7549	0.000178604	12.1796	0.000188982	132.028	0.000178603	27.0615	0.000178606	194.681	0.000178603	31.5971	0.000178604	0.784658		0.960068		5.80198e-12
AT2G41470		agamous-like MADS-box protein;(source:Araport11)	21.512	0.000178603	17.4862	0.000178603	12.165	0.000178603	6.48558	0.000178603	3.36755	0.000178856	28.6339	0.000178603	13.1618	0.000178603	2.10658	0.00127729	1.98266	0.00307338	9.77427e-15
AT5G22570	WRKY38	member of WRKY Transcription Factor; Group III	11.7006	0.000178603	14.6854	0.000178603	11.975	0.000178603	2.39698	0.00991967	3.43261	0.000356696	3.53466	0.000306546	6.68747	0.000178631	6.5062	0.000178645	3.49305	0.000324808	6.10027e-10
AT4G13395	DVL10	ROTUNDIFOLIA like 12;(source:Araport11)	5.14978	0.000186783	7.06193	0.00017862	11.9654	0.000178603	1.65827		2.78231	0.00234645	1.61241		3.06561	0.00092157	1.82792		4.59127	0.000191291	1.16757e-08
AT5G67080	MKK19	member of MEKK subfamily	9.7262	0.000178603	8.01529	0.000178603	11.9206	0.000178603	3.58399	0.000178645	2.63189	0.000203131	15.2353	0.000178603	11.5688	0.000178603	1.1117		1.13691		9.58457e-14
AT4G22610		Bifunctional inhibitor/lipid-transfer protein/seed storage 2S albumin superfamily protein;(source:Araport11)	27.9629	0.000178603	19.7297	0.000178603	11.8831	0.000178603	23.2821	0.000178603	12.4758	0.000178603	35.7953	0.000178603	15.4462	0.000178603	1.30346		1.09884		9.77551e-16
AT2G36640	ECP63	Encodes putative phosphotyrosine protein belonging to late embryogenesis abundant (LEA) protein in group 3 that might be involved in maturation and desiccation tolerance of seeds. RFLP and CAPS mapping place it on chromosome 4 but the nucleotide sequence maps it to chromosome 2.	24.6743	0.000186	13.5343	0.000217057	11.5631	0.000272322	7.68181	0.00125207	10.1584	0.00038073	42.9523	0.000178611	8.84237	0.000641574	6.88314	0.00222268	2.356		2.12539e-08
AT1G24070	CSLA10	encodes a gene similar to cellulose synthase	95.9123	0.000178603	42.3502	0.000178603	11.511	0.000178603	120.439	0.000178603	66.2003	0.000178603	134.462	0.000178603	25.7202	0.000178603	1.07511		1.08292		2.10054e-16
AT1G55525		other_RNA;(source:Araport11)	97.0257	0.000178603	39.2554	0.000178603	11.4776	0.000178706	137.586	0.000178603	12.138	0.000178659	397.184	0.000178603	22.2801	0.000178603	0.672313		0.679647		1.15599e-13
AT3G51450		Calcium-dependent phosphotriesterase superfamily protein;(source:Araport11)	40.9253	0.000178603	20.9444	0.000178603	11.1976	0.000178603	24.3728	0.000178603	6.95345	0.000178603	61.6555	0.000178603	8.45965	0.000178603	1.34671		1.29567		8.29415e-18
AT3G23240	ERF1	encodes a member of the ERF (ethylene response factor) subfamily B-3 of ERF/AP2 transcription factor family (ERF1). The protein contains one AP2 domain. There are 18 members in this subfamily including ATERF-1, ATERF-2, AND ATERF-5. EREBP like protein that binds GCC box of ethylene regulated promoters such as basic chitinases. Constitutive expression of ERF1 phenocopies ethylene over production. …	2.06132		5.28536	0.000187021	11.1805	0.000178603	1.66884		3.81127	0.000270809	2.63074	0.00527071	6.78638	0.000178663	1.01305		1.59248		3.95201e-09
AT4G14090		The At4g14090 encodes a anthocyanidin 5-O-glucosyltransferase specifically glucosylating the 5-position of the flavonoid A-ring.	51.6991	0.000178603	23.0808	0.000178603	11.0765	0.000178623	7.02942	0.000188429	6.27281	0.000195119	14.191	0.000178604	5.96779	0.000201486	22.5825	0.000178603	8.67239	0.000178946	8.0503e-12
AT5G35950		Mannose-binding lectin superfamily protein;(source:Araport11)	24.6533	0.000178603	13.6822	0.000178603	10.8028	0.000178608	31.8878	0.000178603	11.6101	0.000178605	40.9033	0.000178603	10.6736	0.000178609	1.36864		1.14016		9.14563e-12
AT5G42930		alpha/beta-Hydrolases superfamily protein;(source:Araport11)	46.8928	0.000178603	22.1244	0.000178603	10.7776	0.000178603	31.4127	0.000178603	12.7371	0.000178603	115.954	0.000178603	28.4112	0.000178603	1.79877		0.839285		5.53587e-15
AT4G34210	SK11	one of 20 SKP1 homologs in Arabidopsis. Protein is most similar to ASK12 and RNAi lines show defects in stamen development.	14.6776	0.000178603	12.0407	0.000178603	10.6292	0.000178603	6.2555	0.000178603	3.95878	0.000178697	6.31254	0.000178603	4.37244	0.000178616	1.67474		3.19057	0.000189626	2.64922e-12
AT1G06160	ORA59	encodes a member of the ERF (ethylene response factor) subfamily B-3 of ERF/AP2 transcription factor family. The protein contains one AP2 domain. There are 18 members in this subfamily including ATERF-1, ATERF-2, AND ATERF-5.	2.188	0.000186115	6.038	0.000178603	10.573	0.000178603	0.97178		1.72007	0.000587549	2.30194	0.000178757	7.66873	0.000178603	0.709887	0.0431471	0.902206		9.8679e-16
AT4G21680	ATNPF7.2	Encodes a nitrate transporter (NRT1.8). Functions in nitrate removal from the xylem sap. Mediates cadmium tolerance.	9.91256	0.000178603	6.99508	0.000178603	10.0923	0.000178603	6.83532	0.000178603	2.12846	0.0024355	9.83268	0.000178603	5.09566	0.000178603	1.11986		1.38741		2.41418e-12
AT2G23270		transmembrane protein;(source:Araport11)	1.40163		1.60247		9.97958	0.00188788	0.826695		4.43308		0.859004		6.90765	0.0106122	1.66204		1.16654		0.000187372
AT3G59130		Cysteine/Histidine-rich C1 domain family protein;(source:Araport11)	21.5944	0.000178603	19.3397	0.000178603	9.92333	0.000178603	5.9863	0.000178603	3.56337	0.000178811	18.2089	0.000178603	8.46659	0.000178603	3.45488	0.000185837	1.47275		9.92866e-14
AT1G62580	NOGC1	Encodes a flavin monooxygenase that binds NO, has a higher affinity for NO than for O(2) and can generate cGMP from GTP in vitro in an NO-dependent manner.	16.3306	0.000178603	8.6138	0.000178626	9.74533	0.000178607	6.57779	0.000186131	2.72726	0.00830911	8.78227	0.000178621	3.81337	0.000474354	2.9636	0.00381674	3.27632	0.00153425	1.80803e-09
AT3G50280		HXXXD-type acyl-transferase family protein;(source:Araport11)	19.0297	0.000178603	15.1512	0.000178603	9.52295	0.000178603	11.7984	0.000178603	8.97652	0.000178603	29.9059	0.000178603	13.9897	0.000178603	1.89167	0.000188775	1.04765		1.61218e-18
AT5G36220	CYP91A1	member of CYP81D family of cytochrome p450s. This gene was originally called CYP91A1, but was later renamed to CYP81D1.	14.7539	0.000178603	11.9584	0.000178603	9.50331	0.000178603	11.6826	0.000178603	11.3841	0.000178603	10.7336	0.000178603	8.00296	0.000178603	0.967783		1.23303		1.9173e-19
AT1G61610		S-locus lectin protein kinase family protein;(source:Araport11)	62.5455	0.000178603	22.7322	0.000178603	9.44701	0.000178603	74.3856	0.000178603	8.69612	0.000178603	267.728	0.000178603	10.2411	0.000178603	0.663226		0.877432		3.1542e-15
AT2G16367		Encodes a defensin-like (DEFL) family protein.	88.0743	0.000178603	25.8485	0.000178609	9.36089	0.000214933	79.0966	0.000178603	46.0666	0.000178603	404.572	0.000178603	68.3907	0.000178603	2.43674		2.26746		1.17742e-12
AT1G52400	BGLU18	encodes a member of glycosyl hydrolase family 1, located in inducible ER bodies which were formed after wounding, required in inducible ER body formation The mRNA is cell-to-cell mobile.	108.339	0.000178603	42.9511	0.000178603	9.28571	0.000178603	132.882	0.000178603	29.9916	0.000178603	208.463	0.000178603	33.4924	0.000178603	0.80606		0.807945		5.736e-16
AT1G01530	AGL28	AGAMOUS-like 28;(source:Araport11)	2.95342		4.19186	0.00491493	8.7721	0.00020201	1.77202		2.06106		0.865518		3.53958	0.0158932	1.46132		1.9621		7.07859e-05
AT5G24140	SQP2	Encodes a protein with similarity to squalene monoxygenases.	22.2645	0.000178603	14.3825	0.000178603	8.7516	0.000178603	10.9964	0.000178603	7.31234	0.000178603	18.5931	0.000178603	10.9847	0.000178603	2.51178	0.000791152	1.58969		2.8155e-13
AT1G76640	CML39	Calcium-binding EF-hand family protein;(source:Araport11)	207.029	0.000178603	57.3729	0.000178603	8.70499	0.000178603	188.188	0.000178603	77.2797	0.000178603	574.337	0.000178603	26.3881	0.000178603	1.16624		1.03069		1.74304e-19
AT5G06870	PGIP2	Encodes a polygalacturonase inhibiting protein involved in plant defense response. PGIPs inhibit the activity of pectin degrading enzymes such as those produced by fungal pathogens. PGIP2 is induced by fungal infection and methyl jasmonate.Suppressed in the proton sensitive stop1-mutant, but the transcription level was recovered by transformation of STOP2. Knockout mutant showed severe damage in …	21.9839	0.000178603	15.5143	0.000178603	8.6612	0.000178603	23.8278	0.000178603	10.6813	0.000178603	30.2081	0.000178603	9.24589	0.000178603	0.760844		0.757202		6.68036e-15
AT1G14120	ATDAO2	DAO2 is an IAA oxidase expressed in root caps. it is a member of a family of dioxygenase and 2OG Fe(II) oxygenase domain and DAO domain containing proteins. It is expressed specifically in root cap cells and does not appear to be the major IAA oxidase in planta.	28.1537	0.000178603	12.6198	0.000178603	8.65866	0.000178603	14.6677	0.000178603	5.68021	0.000178603	51.1466	0.000178603	7.78553	0.000178603	2.1753	0.000178606	1.57975	0.000421005	1.41252e-19
AT4G06746	DEAR5	encodes a member of the DREB subfamily A-5 of ERF/AP2 transcription factor family (RAP2.9). The protein contains one AP2 domain. There are 16 members in this subfamily including RAP2.1 and RAP2.10.	4.59647	0.000178603	5.83486	0.000178603	8.65259	0.000178603	3.71506	0.000178603	2.61674	0.000178604	4.11519	0.000178603	6.25461	0.000178603	0.753297		1.24349		4.75783e-15
AT4G37140	MES20	Encodes a protein with similarity to SABP2, a methyl salicylate esterase from tobacco. However, this protein is truncated and lacks two of the residues of the predicted catalytic triad, suggesting that it does not have this enzymatic activity.	37.6097	0.000178603	21.2561	0.000178603	8.58451	0.000178603	41.7492	0.000178603	25.1249	0.000178603	43.2372	0.000178603	12.7523	0.000178603	0.920754		0.898842		8.17437e-20
AT1G53890		LURP-one-like protein (DUF567);(source:Araport11)	15.6907	0.000178603	8.05883	0.000178821	8.44029	0.000178728	75.2449	0.000178603	18.4413	0.000178603	29.1252	0.000178603	7.63208	0.000185867	0.175458	0.000195201	0.891096		3.17746e-12
AT5G19110		Eukaryotic aspartyl protease family protein;(source:Araport11)	32.6826	0.000178603	17.4067	0.000178603	8.2132	0.000178603	31.037	0.000178603	12.133	0.000178603	70.7755	0.000178603	17.8361	0.000178603	1.10731		0.770303		5.24422e-15
AT5G40348		Potential natural antisense gene, locus overlaps with AT5G40350	76.4814	0.000178603	27.937	0.000178603	8.1887	0.000187624	35.5855	0.000178603	1.54283		370.597	0.000178603	7.80431	0.000188937	0.902213		0.924996		1.68941e-13
AT2G44840	ERF13	encodes a member of the ERF (ethylene response factor) subfamily B-3 of ERF/AP2 transcription factor family. The protein contains one AP2 domain. There are 18 members in this subfamily including ATERF-1, ATERF-2, AND ATERF-5. The mRNA is cell-to-cell mobile.	21.2136	0.000178603	11.6308	0.000178603	8.0268	0.000178606	8.69074	0.000178604	3.50364	0.0003469	12.4477	0.000178603	2.47569	0.00792966	2.53428	0.00620827	4.40993	0.000195373	4.13298e-11
AT3G46660	UGT76E12	UDP-glucosyl transferase 76E12;(source:Araport11)	102.024	0.000178603	9.49447	0.000178725	7.86059	0.000186376	82.6511	0.000178603	8.23049	0.000186033	401.505	0.000178603	10.8901	0.000178627	1.16983		0.72252		7.33515e-14
AT2G45685		Potential natural antisense gene, locus overlaps with AT2G45680	8.32113	0.000185952	6.49496	0.000191915	7.83592	0.000186367	4.85766	0.000301476	2.96593	0.0102654	7.0554	0.000188182	4.62248	0.000371093	1.54295		1.59931		1.34117e-07
AT1G15010		mediator of RNA polymerase II transcription subunit;(source:Araport11)	6.44471	0.000188254	6.45493	0.000188206	7.83454	0.000178943	3.31888	0.00247325	2.10955		2.64925	0.0180565	6.19879	0.00018974	0.864397		1.5705		4.43444e-08
AT3G61920		UvrABC system protein C;(source:Araport11)	16.4407	0.000178604	11.0832	0.000178705	7.77825	0.000188987	4.37286	0.000888611	4.27838	0.00103175	3.26433	0.00827632	2.98059	0.0170663	9.11364	0.000186203	4.18093	0.00121404	1.11833e-08
AT2G28850	CYP710A3	member of CYP710A	62.8831	0.000178603	25.4592	0.000178603	7.63423	0.000189746	65.3638	0.000178603	25.4796	0.000178603	116.047	0.000178603	27.8195	0.000178603	1.40878		0.889022		1.11358e-12
AT3G56200		Encodes a putative amino acid transporter. The mRNA is cell-to-cell mobile.	5.80183	0.000178603	6.259	0.000178603	7.56797	0.000178603	3.88548	0.000178603	2.44455	0.000178603	8.03528	0.000178603	4.95913	0.000178603	1.17313		1.2266	0.0302864	1.60113e-18
AT1G54020		GDSL-motif esterase/acyltransferase/lipase. Enzyme group with broad substrate specificity that may catalyze acyltransfer or hydrolase reactions with lipid and non-lipid substrates.	446.315	0.000178603	73.3772	0.000178603	7.56075	0.000178603	552.842	0.000178603	57.158	0.000178603	1527.26	0.000178603	24.3983	0.000178603	0.835866		0.872538		3.0209e-21
AT4G01890		Pectin lyase-like superfamily protein;(source:Araport11)	26.3788	0.000178603	13.2701	0.000178603	7.54952	0.000178628	2.91219	0.00240713	1.51174		35.1173	0.000178603	14.768	0.000178603	8.98967	0.000178605	1.47518		1.7326e-11
AT1G19180	JAZ1	JAZ1 is a nuclear-localized protein involved in jasmonate signaling. JAZ1 transcript levels rise in response to a jasmonate stimulus. JAZ1 can interact with the COI1 F-box subunit of an SCF E3 ubiquitin ligase in a yeast-two-hybrid assay only in the presence of jasmonate-isoleucine (JA-ILE) or coronatine. Application of jasmonate methyl ester to Arabidopsis roots reduces the levels of a JAZ1:GUS …	15.1598	0.000178603	10.6383	0.000178603	7.54905	0.000178603	12.0044	0.000178603	7.93411	0.000178603	14.7854	0.000178603	6.53014	0.000178603	1.32786	0.00409917	1.30199	0.00826563	8.17437e-20
AT1G61230		Mannose-binding lectin superfamily protein;(source:Araport11)	25.5136	0.000178603	13.1548	0.000178603	7.40212	0.000178603	25.369	0.000178603	7.4682	0.000178603	57.9243	0.000178603	13.0688	0.000178603	1.23318		0.832059		6.83253e-14
AT4G37060	PLP5	Patatin-related phospholipase A. Expressed weakly in roots, cotyledons, and leaves but is transcriptionally induced by auxin. Phosphorylation by calcium-dependent protein kinases in vitro enhances its activity.	45.4685	0.000178603	20.9505	0.000178603	7.38759	0.00017872	30.3143	0.000178603	3.25957	0.00137646	79.9923	0.000178603	8.44203	0.000178623	1.44794		1.26927		4.97644e-13
AT3G45140	LOX2	Chloroplast lipoxygenase required for wound-induced jasmonic acid accumulation in Arabidopsis.Mutants are resistant to Staphylococcus aureus and accumulate salicylic acid upon infection. The mRNA is cell-to-cell mobile.	6.11282	0.000178603	7.96377	0.000178603	7.35961	0.000178603	9.06256	0.000178603	8.76688	0.000178603	7.99221	0.000178603	6.76228	0.000178603	0.878756		1.00832		4.55381e-13
AT2G38750	ATANN4	Annexins are a family of calcium dependent membrane binding proteins though to be involved in Golgi mediated secretion. This is one of four annexins identified in Arabidopsis.	20.3198	0.000178603	14.0609	0.000178603	7.32131	0.000178603	11.297	0.000178603	7.37944	0.000178603	14.7474	0.000178603	7.19501	0.000178603	1.68561	0.000178613	1.4959	0.000190632	7.48167e-21
AT1G52410	TSA1	Contains a novel calcium-binding repeat sequence. Binds TSK in vitro. Localizes to small cytoplasmic vesicles in interphase cells. In cells synchronized for cell division, TSA1 and TSK relocalize to ends of spindle microtubules that are ahead of separating chromatids during metaphase and anaphase of mitosis. May be involved in mitosis together with TSK. Expressed preferentially in the flower and …	129.616	0.000178603	36.8471	0.000178603	7.31412	0.000178603	88.1362	0.000178603	19.0797	0.000178603	332.917	0.000178603	22.1409	0.000178603	1.58213		0.999556		3.43721e-17
AT1G65890	AAE12	acyl activating enzyme 12;(source:Araport11)	176.025	0.000178603	38.608	0.000178603	7.26014	0.000178772	89.8934	0.000178603	21.485	0.000178603	201.616	0.000178603	13.9727	0.000178603	3.56734	0.000690934	2.51297	0.0164989	5.88229e-15
AT3G57460		catalytic/ metal ion binding / metalloendopeptidase/ zinc ion binding protein;(source:Araport11)	1.29613		4.35659		7.2104	0.016234	0.685085		2.02106		0.952477		1.56788		2.48095		4.1472		0.0123533
AT1G53870		LURP-one-like protein (DUF567);(source:Araport11)	13.813	0.000178603	7.65436	0.000178605	7.18226	0.000178607	43.4051	0.000178603	11.739	0.000178603	29.4449	0.000178603	8.26128	0.000178604	0.250857	0.000203683	0.79016		4.51222e-13
AT3G12145	FLR1	A novel leucine-rich repeat protein. Interacts directly with MADS domain transcription factor.	38.3416	0.000178603	15.3148	0.000178603	7.14642	0.000178603	24.4459	0.000178603	8.62009	0.000178603	53.6876	0.000178603	6.21159	0.000178603	1.74557	0.017955	1.70279	0.0262417	5.58104e-16
AT4G37710	VQ29	VQ motif-containing protein;(source:Araport11)	71.7015	0.000178884	12.2468	0.00213923	7.11106	0.021828	91.8854	0.000178669	5.18018		266.622	0.000178603	24.8439	0.000254955	1.07678		1.06841		7.52103e-09
AT3G15356		Legume lectin family protein;(source:Araport11)	2.92672	0.00018636	4.88677	0.000178603	7.01576	0.000178603	1.98528	0.001538	1.21087		3.5991	0.000178613	8.34239	0.000178603	0.613875	0.0363857	0.66486		8.15609e-13
AT5G19100		Eukaryotic aspartyl protease family protein;(source:Araport11)	23.8549	0.000178603	12.1096	0.000178603	7.01241	0.000178603	18.8709	0.000178603	10.8025	0.000178603	31.667	0.000178603	8.94153	0.000178603	1.83938	0.00131154	1.24671		1.63424e-16
AT4G21840	MSRB8	methionine sulfoxide reductase B8;(source:Araport11)	72.0269	0.000178603	21.0812	0.000178603	6.98764	0.000178683	45.5698	0.000178603	6.79382	0.00017872	258.877	0.000178603	17.902	0.000178603	1.7506		1.41056		1.51833e-14
AT1G52770		Phototropic-responsive NPH3 family protein;(source:Araport11)	2.35095	0.00105575	4.15381	0.000178694	6.91732	0.000178603	1.49408		1.32207		1.71004		3.36189	0.000188791	1.40156		1.87893	0.0203107	1.09804e-08
AT1G20510	OPCL1	OPC-8:0 CoA ligase1;(source:Araport11)	9.79614	0.000178603	7.2037	0.000178603	6.84808	0.000178603	7.81111	0.000178603	4.57701	0.000178603	12.6739	0.000178603	6.48873	0.000178603	1.00768		0.948486		3.04019e-17
AT2G29170		NAD(P)-binding Rossmann-fold superfamily protein;(source:Araport11)	0.928743		3.11761	0.00017861	6.82227	0.000178603	0.675406		0.943777		0.89806		4.59886	0.000178603	0.29192	0.000178604	0.443688	0.000202574	2.27032e-15
AT2G27690	CYP94C1	Encodes a CYP94C1. Has highest omega-hydroxylase activity with 9,10-epoxystearic acid, while also metabolized lauric acid (C12:0) and C18 unsaturated fatty acids. Gene expression is induced in response to wounding and jasmonic acid treatment.	20.9166	0.000178603	9.26676	0.000178603	6.80036	0.000178603	20.9588	0.000178603	4.75296	0.000178603	57.7476	0.000178603	10.1284	0.000178603	0.991315		0.992774		3.3745e-15
AT1G72900		Toll-Interleukin-Resistance (TIR) domain-containing protein;(source:Araport11)	1.83392		2.92911	0.00155841	6.68223	0.000178654	0.660902		0.605304		1.16155		2.52848	0.00692103	1.83119		3.45044	0.000403917	4.65298e-08
AT2G41180	SIB2	VQ motif-containing protein;(source:Araport11)	1.36798		3.92562	0.000178603	6.67508	0.000178603	0.736654		1.15022		0.908534		6.21719	0.000178603	0.805596		1.1099		7.31658e-13
AT1G15415		The protein encoded by this gene was identified as a part of pollen proteome by mass spec analysis. It has weak homology to LEA (late embryo abundant) proteins. Encodes protein phosphatase 2A (PP2A) B'gamma subunit. Targeted to nucleus and cytosol.	3.13909	0.00670829	4.69553	0.00035962	6.66924	0.000190954	1.52146		1.33185		2.69316	0.0242525	3.36627	0.00373445	1.93695		1.89016		2.45419e-05
AT1G27730	ZAT10	Related to Cys2/His2-type zinc-finger proteins found in higher plants. Compensated for a subset of calcineurin deficiency in yeast. Salt tolerance produced by ZAT10 appeared to be partially dependent on ENA1/PMR2, a P-type ATPase required for Li+ and Na+ efflux in yeast. The protein is localized to the nucleus, acts as a transcriptional repressor and is responsive to chitin oligomers. Also involv…	5.97899	0.000178603	4.62196	0.000178603	6.66726	0.000178603	2.47715	0.000187333	1.52638	0.0389298	3.3021	0.000178604	2.29022	0.000196674	2.1689	0.000222627	3.90856	0.000178603	5.58172e-12
AT1G72520	LOX4	PLAT/LH2 domain-containing lipoxygenase family protein;(source:Araport11)	17.6407	0.000178603	8.1329	0.000178603	6.56375	0.000178603	13.4506	0.000178603	3.59293	0.000178603	36.3261	0.000178603	3.80838	0.000178603	1.21519		1.64493	0.00791294	2.7759e-16
AT1G63340		Flavin-containing monooxygenase family protein;(source:Araport11)	11.8619	0.000178604	6.46588	0.000186582	6.48338	0.000186548	4.31566	0.000284829	2.32001	0.0416967	9.13424	0.000178619	4.19951	0.000317493	2.29228	0.0463562	2.20075		1.35607e-08
AT5G42600	MRN1	Encodes an oxidosqualene synthase that produces the monocyclic triterpene marneral. Crucial for growth and development.	75.3131	0.000178605	32.0952	0.000186286	6.43184	0.00848972	87.4167	0.000178604	21.4057	0.000195686	140.851	0.000178603	33.4691	0.000186099	1.14843		0.947169		9.90463e-10
AT5G67310	CYP81G1	member of CYP81G	13.934	0.000178632	5.70742	0.000319438	6.40091	0.000235092	6.58141	0.000224295	3.90015	0.00325875	13.7073	0.000178638	4.64746	0.000932457	0.978291		1.33908		3.66461e-08
AT2G35950	EDA12	embryo sac development arrest 12;(source:Araport11)	4.43194	0.00149398	4.26581	0.00196127	6.393	0.000248897	1.65716		0.931438		1.58602		2.89861	0.0343897	3.17118	0.0177596	4.91701	0.00075108	1.80454e-05
AT1G02850	BGLU11	beta glucosidase 11;(source:Araport11)	2.5723	0.000201601	3.30776	0.000178713	6.35861	0.000178603	1.74545	0.0140266	1.93606	0.00269825	1.11058		3.00249	0.000186242	1.95038	0.00240775	2.19246	0.00048376	5.20024e-09
AT2G23010	SCPL9	serine carboxypeptidase-like 9;(source:Araport11)	16.3407	0.000178603	10.7885	0.000178603	6.32422	0.000178603	7.35435	0.000178603	7.10926	0.000178603	11.3471	0.000178603	6.48779	0.000178603	3.25127	0.000198941	1.84341	0.0371144	1.71224e-12
AT1G67810	SUFE2	Encodes a protein capable of stimulating the cysteine desulfurase activity of CpNifS (AT1G08490) in vitro. SufE2:GFP localizes to the chloroplasts where it is likely to play a role in iron-sulfur cluster assembly. Transcript levels for this gene are high in the pollen relative to other organs based on RT-PCR analysis. The mRNA is cell-to-cell mobile.	0.762463		2.46578	0.0319283	6.31073	0.000188518	0.21765	0.000274672	0.656629		0.549107		5.06758	0.000218017	2.62423	0.0185038	1.60076		3.87004e-08
AT3G48850	MPT2	Encodes a mitochondrial phosphate transporter. Modulates plant responses to salt stress.	2.49771		1.7897		6.28826	0.012863	0.717941		2.51111		2.29076		5.84284	0.0183862	1.85649		1.31899		0.00368429
AT5G62850	SWEET5	Encodes a protein that is expressed in vegetative cells of pollen. A member of the SWEET sucrose efflux transporter family proteins.	10.4447	0.000736737	6.81895	0.00569316	6.28412	0.00864068	4.3281		2.96831		6.78131	0.00585587	3.66502		1.1637		1.68786		0.000136422
AT2G43550		Encodes a defensin-like (DEFL) family protein.	13.0863	0.000178603	9.47604	0.000178603	6.25084	0.000178603	9.63993	0.000178603	5.26556	0.000178603	10.6212	0.000178603	4.19881	0.000178603	1.13578		1.10347		9.3833e-17
AT1G70720		Plant invertase/pectin methylesterase inhibitor superfamily protein;(source:Araport11)	52.241	0.000178603	19.33	0.000178603	6.24261	0.000188103	33.8333	0.000178603	10.6366	0.000178607	65.3818	0.000178603	12.8342	0.000178603	1.9335		1.2345		1.14359e-12
AT5G43570		Predicted to encode a PR (pathogenesis-related) peptide that belongs to the PR-6 proteinase inhibitor family. Six putative PR-6-type protein encoding genes are found in Arabidopsis: At2g38900, At2g38870, At5g43570, At5g43580, At3g50020 and At3g46860.	9.44572	0.00018635	5.21165	0.000401277	6.20887	0.000231782	9.46921	0.000186329	6.67476	0.000209472	10.2604	0.000185874	5.9095	0.000257487	1.55342		1.67066		3.95669e-08
AT1G54040	ESP	Epithiospecifier protein, interacts with WRKY53. Involved in pathogen resistance and leaf senescence.	15.895	0.000178603	10.7482	0.000178603	6.18245	0.000178603	10.1048	0.000178603	7.19067	0.000178603	10.8301	0.000178603	4.81867	0.000178604	1.53473		1.27023		7.05033e-13
AT1G31550		GDSL-motif esterase/acyltransferase/lipase. Enzyme group with broad substrate specificity that may catalyze acyltransfer or hydrolase reactions with lipid and non-lipid substrates.	29.6465	0.000178603	12.6142	0.000178644	6.16962	0.000230132	34.7678	0.000178603	13.5334	0.000178622	58.3552	0.000178603	6.54887	0.000211376	0.882773		0.796637		3.85136e-11
AT3G28270	AFL1	AFL1 was first identified by immunoscreening an Arabidopsis expression library with antisera recognizing mammalian &#946;1-integrin. It is a peripheral membrane protein associated with endomembranes and plasmamembrane. Based on overexpression and knockdown phenotypes, AFL1 is postulated to function in regulation of growth and proline accumulation in response to drought. AFL1 protein co-localizes …	36.8012	0.000178603	13.5292	0.000178603	6.14446	0.000178936	36.3044	0.000178603	13.7772	0.000178603	25.2852	0.000178603	5.69801	0.000186282	1.59866		4.71541	0.00019406	5.1735e-13
AT1G23850		transmembrane protein;(source:Araport11)	11.8675	0.000178603	8.22789	0.000178603	6.10896	0.000178603	9.5636	0.000178603	4.30107	0.000178603	20.3692	0.000178603	7.24394	0.000178603	1.13313		0.949915		6.23809e-21
AT3G01970	WRKY45	member of WRKY Transcription Factor; Group I	5.3196	0.000178605	2.93261	0.000238772	6.05201	0.000178603	4.21211	0.000178768	2.13203	0.00513196	8.0115	0.000178603	5.3641	0.000178605	0.780708		1.14168		9.81232e-11
AT1G09180	SARA1A	A member of ARF-like GTPase family. A thaliana has 21 members, in two subfamilies, ARF and ARF-like (ARL) GTPases.	10.1086	0.000178607	5.69805	0.000190032	6.04015	0.000187804	3.68996	0.00066523	3.12059	0.00270605	4.86623	0.000212097	3.18521	0.00225256	4.43401	0.000257795	2.58816	0.0152162	3.39059e-08
AT5G07010	ST2A	Encodes a sulfotransferase that acts specifically on 11- and 12-hydroxyjasmonic acid. Transcript levels for this enzyme are increased by treatments with jasmonic acid (JA), 12-hydroxyJA, JA-isoleucine, and 12-oxyphytodienoic acid (a JA precursor).	24.0173	0.000178603	8.80318	0.000178603	6.02092	0.000178609	65.2093	0.000178603	9.37354	0.000178603	41.0243	0.000178603	8.13335	0.000178603	0.368127	0.00085681	0.641376		3.67938e-14
AT4G02360		transmembrane protein, putative (Protein of unknown function, DUF538);(source:Araport11)	61.3307	0.000178603	17.3787	0.000178603	5.97933	0.000178603	53.7791	0.000178603	12.4172	0.000178603	90.2195	0.000178603	6.51797	0.000178603	1.31777	0.0373473	1.17015		3.7745e-21
AT3G27415		hypothetical protein;(source:Araport11)	346.647	0.000178603	18.1665	0.000178603	5.9699	0.000203998	195.132	0.000178603	8.19501	0.00018618	1210.74	0.000178603	7.64975	0.00018692	1.82913		1.06523		2.53814e-15
AT5G47220	ERF2	Encodes a member of the ERF (ethylene response factor) subfamily B-3 of ERF/AP2 transcription factor family (ATERF-2). The protein contains one AP2 domain. Functions as activator of GCC box?dependent transcription. Positive regulator of JA-responsive defense genes and resistance to F. oxysporum and enhances JA inhibition of root elongation.	0.977613		3.14764	0.000178811	5.95445	0.000178603	0.33806	0.000186185	1.43908		2.31365	0.00027372	4.23745	0.000178603	0.636107		1.41794		1.01598e-13
AT1G18350	MKK7	MAP kinase kinase7. Member of plant mitogen-activated protein kinase kinase group D. Negative regulator of polar auxin transport. Overexpression leads to activation of basal and systemic acquired resistance.	1.7817		4.04347	0.000324992	5.86433	0.000187602	0.469206		1.24312		0.318084	0.00204168	4.74039	0.000210227	0.462237		0.933516		1.63897e-10
AT1G52040	MBP1	Encodes myrosinase-binding protein expressed in flowers.	62.9945	0.000178603	26.3155	0.000178603	5.86247	0.000178612	69.8608	0.000178603	24.5085	0.000178603	139.549	0.000178603	15.181	0.000178603	0.989834		0.982989		1.43066e-15
AT3G59740	LECRK-V.7	Concanavalin A-like lectin protein kinase family protein;(source:Araport11)	20.1925	0.000178603	10.3713	0.000178603	5.8494	0.000178654	10.1038	0.000178603	4.11786	0.000192693	25.5647	0.000178603	5.9469	0.000178642	2.17101	0.0182938	1.77929		5.22872e-12
AT5G63450	CYP94B1	member of CYP94B	40.1288	0.000178603	10.4449	0.000178603	5.82466	0.000178603	30.7292	0.000178603	7.85201	0.000178603	77.1751	0.000178603	8.81294	0.000178603	1.70241	0.0209797	1.31584		1.63424e-16
AT2G26530	AR781	unknown function	9.22126	0.000178603	6.4544	0.000178603	5.78311	0.000178603	6.58665	0.000178603	5.28917	0.000178603	7.99372	0.000178603	4.15194	0.000178603	1.26959		1.83982	0.00224439	2.79666e-13
AT1G74430	MYB95	Encodes a putative transcription factor (MYB95). The mRNA is cell-to-cell mobile.	20.5271	0.000178603	10.9219	0.000178603	5.78228	0.000178603	14.0918	0.000178603	6.60323	0.000178603	26.6465	0.000178603	3.98848	0.000178603	1.1462		1.10247		2.33671e-15
AT2G37770	AKR4C9	Encodes an NADPH-dependent aldo-keto reductase that can act on a wide variety of substrates in vitro including saturated and unsaturated aldehydes, steroids, and sugars. GFP-tagged AKR4C9 localizes to the chloroplast where it may play a role in detoxifying reactive carbonyl compounds that threaten to impair the photosynthetic process. Transcript levels for this gene are up-regulated in response t…	6.17922	0.000178603	3.17227	0.00021643	5.75155	0.000178605	5.41127	0.000178608	2.65451	0.000574699	5.35869	0.000178609	2.77287	0.000398415	2.13405	0.00732307	2.69155	0.000507161	5.90253e-10
AT3G29252		pseudogene of short-chain dehydrogenase/reductase (SDR) family	28.1625	0.000178605	18.9468	0.000178693	5.67917	0.00125021	48.7554	0.000178603	15.9217	0.000185867	42.2627	0.000178603	17.7867	0.000178761	0.800454		0.777379		4.80551e-10
AT5G47240	NUDX8	nudix hydrolase homolog 8;(source:Araport11)	10.1297	0.000178603	6.65947	0.000178603	5.67049	0.000178605	10.7553	0.000178603	5.4793	0.000178607	34.5225	0.000178603	6.66542	0.000178603	0.34312	0.00029007	0.33964	0.000275915	2.54586e-13
AT4G37850		basic helix-loop-helix (bHLH) DNA-binding superfamily protein;(source:Araport11)	21.3275	0.000178603	12.1363	0.000178603	5.66684	0.000178621	17.9304	0.000178603	6.2357	0.000178606	67.6274	0.000178603	12.8724	0.000178603	1.30721		0.80647		1.28251e-13
AT2G14661		Pseudogene of AT2G04040; ATDTX1; antiporter/ multidrug efflux pump/ multidrug transporter/ transporter	1.58477		2.56004	0.0139396	5.65232	0.000188721	1.35456		1.15341		0.606669		0.894201		4.65268	0.000215649	5.66541	0.000188634	3.09143e-06
AT3G16530		Lectin like protein whose expression is induced upon treatment with chitin oligomers.	1.72567	0.0109373	3.80309	0.000178604	5.64166	0.000178603	0.620532	0.0339445	0.856025		1.33193		4.68089	0.000178603	0.989929		0.818892		1.00494e-11
AT1G19550	DHAR	Glutathione S-transferase family protein;(source:Araport11)	11.589	0.000178603	7.33075	0.000178603	5.62646	0.000178604	10.5171	0.000178603	5.19444	0.000178605	6.61205	0.000178603	1.99901	0.0105461	2.62142	0.000415189	1.94395	0.0152594	5.303e-12
AT1G18710	MYB47	Member of the R2R3 factor gene family.	12.4956	0.000178604	6.57308	0.000187511	5.62155	0.0001968	10.3519	0.000178613	4.54722	0.000288359	114.838	0.000178603	7.11746	0.000186315	1.20297		1.21455		9.18769e-12
AT2G30750	CYP71A12	putative cytochrome P450	0.304932		0.481423		5.60287	0.0355138	0.088962	0.00150292	2.7707		0.142282	0.0126806	3.62457		1.96069		2.1118		1.07032e-06
AT3G03910	GDH3	GDH3 encodes a member of the glutamate dehydrogenease family. Its expression is upregulated in response to cytokinin and it may play a role in the control of nitrogen metabolism in leaf development.	7.23386	0.000178737	5.99556	0.000186735	5.58375	0.000188428	3.55128	0.000644283	2.59133	0.011179	4.50917	0.000220556	3.20557	0.00150615	2.68128	0.00805705	1.96256		2.15705e-07
AT2G20825	ULT2	Developmental regulator, ULTRAPETALA;(source:Araport11)	13.0482	0.000178603	8.64406	0.000178603	5.57773	0.000178603	8.22983	0.000178603	5.41123	0.000178603	6.9748	0.000178603	2.64719	0.000216613	2.05481	0.00222444	2.58371	0.000232949	1.75216e-12
AT4G17500	ERF-1	Encodes a member of the ERF (ethylene response factor) subfamily B-3 of ERF/AP2 transcription factor family (ATERF-1). The protein contains one AP2 domain. There are 18 members in this subfamily including ATERF-1, ATERF-2, AND ATERF-5. The mRNA is cell-to-cell mobile.	4.51819	0.000178603	5.17379	0.000178603	5.57662	0.000178603	2.33955	0.000178603	2.96081	0.000178603	5.15718	0.000178603	4.25059	0.000178603	1.1841		1.88832	0.000178626	2.99503e-16
AT4G37290		transmembrane protein;(source:Araport11)	1.02225		0.817966		5.55348	0.0433151	0.455843		1.6669		0.350679		1.66299		3.80688		2.64759		0.0019124
AT2G40435		transcription factor SCREAM-like protein;(source:Araport11)	5.71374	0.000178603	5.68245	0.000178603	5.50452	0.000178603	2.60492	0.000263768	2.14012	0.00190034	2.80998	0.000207638	3.05321	0.000190735	1.89142	0.0109619	1.75762	0.0310339	4.60412e-09
AT1G73500	ATMKK9	member of MAP Kinase Kinase family. Autophosphorylates and also phosphorylates MPK3 and MPK6. Independently involved in ethylene and calmalexin biosynthesis. Induces transcription of ACS2, ACS6, ERF1, ERF2, ERF5, ERF6, CYP79B2, CYP79B3, CYP71A13 and PAD3.	2.62285	0.000178603	3.93157	0.000178603	5.4847	0.000178603	1.86902	0.000187053	2.73068	0.000178603	1.67908	0.000238725	3.383	0.000178603	1.34766	0.0307128	2.2486	0.000178605	1.7822e-13
AT1G60470	GolS4	Predicted to encode a galactinol synthase.	7.17368	0.000178603	3.41516	0.000224391	5.46924	0.000178643	3.06035	0.000352686	2.06471	0.0215032	12.2011	0.000178603	4.02386	0.000189364	5.13421	0.000178713	3.76751	0.000195451	3.11858e-11
AT2G38760	ANNAT3	Annexins are calcium binding proteins that are localized in the cytoplasm. When cytosolic Ca2+ increases, they relocate to the plasma membrane. The mRNA is cell-to-cell mobile.	16.6421	0.000178603	9.32087	0.000178603	5.45614	0.000178603	13.0022	0.000178603	6.14133	0.000178603	21.5325	0.000178603	7.22816	0.000178603	1.39401	0.013761	1.09569		4.34518e-18
AT2G22200		encodes a member of the DREB subfamily A-6 of ERF/AP2 transcription factor family. The protein contains one AP2 domain. There are 8 members in this subfamily including RAP2.4.	38.3787	0.000178603	14.3514	0.000178603	5.38572	0.000178603	22.9675	0.000178603	11.2851	0.000178603	18.6142	0.000178603	2.33425	0.000263008	2.25213	0.000334766	3.73993	0.000178607	8.18512e-16
AT4G21830	MSRB7	methionine sulfoxide reductase B7;(source:Araport11)	47.5349	0.000178603	15.0827	0.000178603	5.36312	0.000178922	23.801	0.000178603	4.96553	0.000186332	101.675	0.000178603	14.5027	0.000178603	1.52827		0.763436		6.09775e-14
AT3G61280		O-glucosyltransferase rumi-like protein (DUF821);(source:Araport11)	10.1315	0.000178753	6.49105	0.000198861	5.34949	0.00026992	24.2571	0.000178603	9.07192	0.000185937	25.2319	0.000178603	9.26764	0.000185851	0.519803		1.00672		4.52629e-10
AT3G25770	AOC2	Encodes allene oxide cyclase. One of four genes in Arabidopsis that encode this enzyme, which catalyzes an essential step in jasmonic acid biosynthesis. Gene expression is induced during senescence, a process that involves jasmonic acid signalling pathway. Note: Nomenclature for Arabidopsis allene oxide cyclase 2 (AOC2, AT3G25770) gene is based on Stenzel et al. 2003 Plant Molecular Biology 51:89…	5.3612	0.000178603	5.96016	0.000178603	5.3439	0.000178603	5.7264	0.000178603	5.81149	0.000178603	4.94037	0.000178603	5.47155	0.000178603	0.907037		1.12622		1.64255e-15
AT4G38540		FAD/NAD(P)-binding oxidoreductase family protein;(source:Araport11)	2.13735	0.000186475	2.84308	0.000178603	5.30156	0.000178603	1.22703		1.62065	0.00171259	2.43303	0.000178624	4.50693	0.000178603	1.19807		1.1509		4.78031e-12
AT1G47990	GA2OX4	Encodes a gibberellin 2-oxidase that acts on C19 gibberellins. AtGA2OX4 expression is responsive to cytokinin and KNOX activities.	47.9547	0.000178603	15.2887	0.000178604	5.28119	0.000267127	29.0186	0.000178603	4.85383	0.000363806	41.6271	0.000178603	4.6263	0.000461513	1.91416		2.94678	0.0140327	1.3258e-11
AT4G08870	ARGAH2	Encodes one of the two arginase in the genome. Gene expression is enhanced by methyl jasmonate treatment. It is involved in the defense response to B.cinerea.	29.7493	0.000178603	11.4716	0.000178603	5.27375	0.000178603	30.7927	0.000178603	13.9562	0.000178603	37.2653	0.000178603	4.89821	0.000178603	1.06529		0.937839		1.27159e-17
AT4G15330	CYP705A1	a member of the cytochrome P450 family	20.9708	0.000178603	10.864	0.000178603	5.26766	0.000178603	20.0784	0.000178603	7.76591	0.000178603	46.125	0.000178603	12.5113	0.000178603	1.36502		0.822592		2.13199e-15
AT2G43000	NAC042	Encodes a NAC transcription factor induced by hydrogen peroxide (H2O2. Involved in senescence. Over expression of the gene strongly delays senescence and enhances tolerance to various abiotic stresses.	0.678246		1.26479		5.24662	0.00152168	0.739334		2.59918		0.681546		3.38439	0.0278615	1.7614		1.53006		3.19727e-05
AT4G24340		Phosphorylase superfamily protein;(source:Araport11)	24.1201	0.000178603	10.7303	0.000178603	5.21046	0.000178603	19.2443	0.000178603	6.52894	0.000178603	53.6607	0.000178603	11.7719	0.000178603	1.2572		0.947927		4.92648e-16
AT5G38710	PDH2	Methylenetetrahydrofolate reductase family protein;(source:Araport11)	22.1495	0.000178603	10.3431	0.000178603	5.2102	0.000178603	11.8694	0.000178603	4.58784	0.000178604	24.8941	0.000178603	5.76534	0.000178603	1.63686		1.23724		4.79588e-14
AT3G20940	CYP705A30	a member of A-type cytochrome P450	34.7893	0.000178603	16.2674	0.000178603	5.20083	0.000188426	30.5886	0.000178603	8.3867	0.000178608	84.8633	0.000178603	18.3903	0.000178603	1.50547		0.742302		2.9516e-13
AT2G18200		transmembrane protein;(source:Araport11)	18.3176	0.000178603	8.86689	0.000178603	5.17639	0.000178612	14.2457	0.000178603	5.24071	0.00017861	37.3474	0.000178603	7.81214	0.000178603	1.72044		1.24818		2.03353e-13
AT1G06620		encodes a protein whose sequence is similar to a 2-oxoglutarate-dependent dioxygenase The mRNA is cell-to-cell mobile.	13.1076	0.000178603	7.76997	0.000178603	5.17428	0.000178603	9.513	0.000178603	4.57699	0.000178603	26.5556	0.000178603	7.11592	0.000178603	1.37468	0.00128978	1.12074		8.17437e-20
AT3G44830		Lecithin:cholesterol acyltransferase family protein;(source:Araport11)	2.93707	0.0266289	3.03548	0.0207853	5.16698	0.000472732	1.32996		2.15554		3.32357	0.0104169	4.15262	0.00193344	2.23086		1.77863		8.75769e-05
AT3G46650		UDP-Glycosyltransferase superfamily protein;(source:Araport11)	17.4504	0.000178603	9.0612	0.000178603	5.16004	0.000178603	10.6424	0.000178603	4.26738	0.000178604	30.0028	0.000178603	4.77721	0.000178603	1.07887		1.17994		1.95042e-14
AT1G22340	UGT85A7	UDP-glucosyl transferase 85A7;(source:Araport11)	9.76657	0.000178603	6.30244	0.000178603	5.14681	0.000178603	10.9056	0.000178603	6.97107	0.000178603	9.89705	0.000178603	6.30198	0.000178603	1.6584	0.0104004	1.25814		2.46553e-14
AT5G24160	SQE6	squalene monooxygenase 6;(source:Araport11)	3.23933	0.000178782	4.35348	0.000178603	5.14619	0.000178603	3.26182	0.000178758	3.03767	0.000186107	2.48878	0.000216403	4.08195	0.000178604	0.62039	0.0490822	1.27691		7.16155e-11
AT4G12735		Encodes a peroxisomal protein.	2.37835	0.0348	3.40808	0.00134794	5.1459	0.000201896	2.4384	0.0278488	3.39292	0.00139934	1.29123		2.39308	0.0329375	5.72449	0.000190471	5.70868	0.00019063	1.93347e-08
AT2G43510	TI1	Member of the defensin-like (DEFL) family. Encodes putative trypsin inhibitor protein which may function in defense against herbivory.	7.67888	0.000178603	5.80569	0.000178603	5.11943	0.000178603	3.44774	0.00017861	2.48556	0.000195097	7.14238	0.000178603	3.36831	0.000178615	1.20982		1.16187		5.303e-12
AT2G29470	GSTU3	Encodes glutathione transferase belonging to the tau class of GSTs. Naming convention according to Wagner et al. (2002).	10.7092	0.000178603	3.11714	0.00104626	5.08722	0.0001882	13.6845	0.000178603	7.16587	0.000178633	82.407	0.000178603	15.0982	0.000178603	0.593367		0.552099		2.48602e-12
AT3G25795	(TAS4	Encodes a trans-acting siRNA that is phosphate starvation-upregulated and activated by PAP1 (MYB75). Has been identified as a translated small open reading frame by ribosome profiling.	16.5794	0.000178603	7.5363	0.000186872	5.00362	0.00027521	12.8006	0.000178606	6.72524	0.000190112	25.6804	0.000178603	5.3378	0.000233458	7.25364	0.000187569	3.71267	0.00160733	2.16912e-11
AT1G09500		similar to Eucalyptus gunnii alcohol dehydrogenase of unknown physiological function (GI:1143445), Vigna unguiculata (gi:1854445), NOT a cinnamyl-alcohol dehydrogenase	9.48926	0.000178603	4.6802	0.000189575	5.00149	0.000187194	3.64672	0.000277426	3.62975	0.000282672	6.06334	0.000178741	4.3823	0.000195035	11.7669	0.000178603	4.84479	0.000188086	1.8871e-11
AT3G16470	JR1	Encodes a JA-responsive gene that coordinates with GRP7 in shaping plant development through the regulation of RNA processing in Arabidopsis. AtJAC1 interacts with RNA binding protein GRP7 specifically in the cytoplasm to regulate its nucleocytoplasmic distribution.	41.5769	0.000178603	13.1673	0.000178603	4.96077	0.000178603	28.795	0.000178603	7.35038	0.000178603	66.599	0.000178603	6.45265	0.000178603	1.54464	0.0162295	1.19423		5.28663e-18
AT1G66950	PDR11	Encodes a plasma membrane-localized ABC transporter. Confers tolerance to herbicide paraquat.	4.32086	0.000178603	3.65021	0.000178604	4.94903	0.000178603	4.07991	0.000178603	2.81073	0.000186017	5.25963	0.000178603	2.95644	0.000178789	1.80146	0.00396427	1.31499		4.59793e-11
AT4G15396	CYP702A6	a member of the cytochrome P450 family. molecular function unknown.	9.6291	0.000178603	6.00006	0.000178603	4.94686	0.000178603	10.4091	0.000178603	5.30322	0.000178603	5.31196	0.000178603	4.68943	0.000178603	1.3458		1.82783	0.00769284	1.65561e-12
AT1G80133	ATEPFL8	EPIDERMAL PATTERNING FACTOR-like protein;(source:Araport11)	1.53551		1.69599		4.90751	0.0105388	0.993765		0.995601		1.36616		2.49938		0.94392		1.01674		0.0087299
AT5G55420		Encodes a Protease inhibitor/seed storage/LTP family protein [pseudogene]	1.67071		2.64463	0.00172203	4.90173	0.000185916	0.645031		0.958169		1.12434		1.51827		2.67359	0.00153184	1.22706		1.62263e-05
AT1G43160	RAP2.6	encodes a member of the ERF (ethylene response factor) subfamily B-4 of ERF/AP2 transcription factor family (RAP2.6). The protein contains one AP2 domain. There are 7 members in this subfamily.	12.4656	0.000178603	6.55075	0.000178603	4.89701	0.000178603	8.61833	0.000178603	5.09557	0.000178603	14.7849	0.000178603	6.55704	0.000178603	1.37281		0.971565		1.06371e-15
AT3G08885		pseudogene of ferretin 1;(source:Araport11)	1.3824		1.07515		4.85951	0.046283	1.15181		2.94851		1.49449		1.52695		2.07468		1.20182		0.0151485
AT1G20310		syringolide-induced protein;(source:Araport11)	14.5327	0.000178603	6.20969	0.000178603	4.83647	0.000178603	6.32877	0.000178603	1.2779		12.8287	0.000178603	2.75619	0.000178656	2.44481	0.000186513	2.68038	0.000178714	6.60086e-15
AT2G43520	TI2	Encodes putative trypsin inhibitor protein which may function in defense against herbivory. Member of the defensin-like (DEFL) family.	10.1061	0.000178603	5.85959	0.000178603	4.80934	0.000178603	6.90745	0.000178603	2.46882	0.000262507	8.98768	0.000178603	4.39813	0.000178604	0.806987		1.33047		1.31618e-12
AT1G69150		Cysteine/Histidine-rich C1 domain family protein;(source:Araport11)	13.6042	0.000178603	8.7348	0.000178603	4.80504	0.000178603	14.0196	0.000178603	6.84481	0.000178603	18.1065	0.000178603	9.05759	0.000178603	1.23882		1.07517		2.71426e-14
AT1G32640	JAI1	Encodes a MYC-related transcriptional activator with a typical DNA binding domain of a basic helix-loop-helix leucine zipper motif. Binds to an extended G-Box promoter motif and interacts with Jasmonate ZIM-domain proteins. MYC2 interacts with EIN3 and EIL1 to repress hook curvature and resistance to Botrytis cinera.Its transcription is induced by dehydration stress and ABA treatment. Negative re…	12.6941	0.000178603	8.32255	0.000178603	4.79999	0.000178603	10.4331	0.000178603	6.92906	0.000178603	15.9736	0.000178603	6.05559	0.000178603	1.15331		1.02885		3.19062e-19
AT1G74950	JAZ2	TIFY domain/Divergent CCT motif family protein;(source:Araport11)	11.7022	0.000178603	7.50148	0.000178603	4.75256	0.000178603	11.8931	0.000178603	5.80224	0.000178603	20.842	0.000178603	6.09324	0.000178603	1.07939		0.918378		5.95856e-23
AT2G14870		RNA-binding (RRM/RBD/RNP motifs) family protein;(source:Araport11)	1.55004		1.57334		4.75078	0.00218047	1.0535		0.989788		0.78204		0.711642		3.58432	0.0150601	3.67659	0.0126399	0.00308488
AT1G51760	JR3	encodes a member of the six Arabidopsis IAA-amino acid conjugate hydrolase subfamily and conjugates and conjugates IAA-Ala in vitro. Gene is expressed most strongly in roots, stems, and flowers. The mRNA is cell-to-cell mobile.	14.3211	0.000178603	6.23127	0.000178603	4.74988	0.000178629	12.1909	0.000178603	4.68381	0.000178637	26.7805	0.000178603	5.73062	0.000178604	1.05044		1.21984		6.75613e-13
AT1G72920		Toll-Interleukin-Resistance (TIR) domain family protein;(source:Araport11)	4.32287	0.000178675	3.97371	0.000178929	4.74404	0.000178616	1.95017	0.0146096	1.28539		3.19534	0.000196557	2.50633	0.00062538	1.60058		3.51062	0.000187864	1.31767e-09
AT2G32290	BAM6	beta-amylase 6;(source:Araport11)	8.09323	0.000204916	6.57492	0.000293764	4.72856	0.00160271	7.54449	0.00022056	2.15103		7.11965	0.00024215	3.21169	0.0245141	0.995855		1.20662		1.09385e-06
AT5G16410		HXXXD-type acyl-transferase family protein;(source:Araport11)	7.11751	0.000178603	6.17727	0.000178604	4.7259	0.000178743	5.4771	0.000178614	4.33114	0.000186004	2.5483	0.00121038	4.38758	0.000185913	1.93905	0.0316917	2.12193	0.0107021	1.73486e-09
AT3G04717		Based on qRT-PCR data, this annotated pseudogene is expressed and upregulated in response to infection with the yellow strain of Cucumber mosaic virus in C24 and Col-0.	0.805952		1.8856		4.71044	0.0315282	0.863736		0.975483		0.475471		2.36322		0.95153		1.6849		0.0029539
AT1G70810	CAR7	Calcium-dependent lipid-binding (CaLB domain) family protein;(source:Araport11)	5.02466	0.000178603	4.58416	0.000178603	4.68654	0.000178603	3.61678	0.000178603	2.90729	0.000178615	3.33965	0.000178603	3.91117	0.000178603	1.15233		1.34621		1.15196e-11
AT2G32487		hypothetical protein;(source:Araport11)	5.67035	0.000178603	5.88561	0.000178603	4.67796	0.000178603	4.14759	0.000178603	3.33714	0.000178603	4.37175	0.000178603	3.62823	0.000178603	1.29169		1.11922		1.03575e-12
AT1G76590		PLATZ transcription factor family protein;(source:Araport11)	5.0311	0.000178603	4.09241	0.000178603	4.67584	0.000178603	3.82021	0.000178603	2.06807	0.000187557	5.35131	0.000178603	2.983	0.000178603	1.32135		1.27734		4.50781e-13
AT1G15150		MATE efflux family protein;(source:Araport11)	3.39813	0.000209442	5.07457	0.000178659	4.66999	0.000178823	1.12487		2.12529	0.0115085	0.800693		3.20244	0.000240665	5.44588	0.00017862	2.2813	0.00489358	7.33953e-09
AT5G42530		hypothetical protein;(source:Araport11)	0.785185		1.64764		4.64099	0.000356506	0.432203		0.427314		0.242522	0.000700594	2.01272		1.86581		3.73421	0.00146193	2.05256e-07
AT4G29690		Alkaline-phosphatase-like family protein;(source:Araport11)	13.7102	0.000178603	9.00528	0.000178603	4.62256	0.000178603	10.7839	0.000178603	5.8395	0.000178603	22.3239	0.000178603	8.70728	0.000178603	1.66661	0.0126875	1.03976		5.3754e-15
AT1G69490	NAP	Encodes a member of the NAC transcription factor gene family. It is expressed in floral primordia and upregulated by AP3 and PI. Its expression is associated with leaf senescence. The mRNA is cell-to-cell mobile.	2.57412		1.41205		4.6222	0.00605099	6.75142	0.000642806	2.52774		2.53234		4.54087	0.00677712	0.388053		0.915938		3.82529e-05
AT4G21930		senescence regulator (Protein of unknown function, DUF584);(source:Araport11)	46.5285	0.000178603	8.89859	0.000249706	4.58119	0.00637686	39.8012	0.000178603	5.55615	0.00190736	36.9428	0.000178603	3.60832	0.0288702	2.52375		2.19548		7.84099e-10
AT5G22300	NIT4	encodes a nitrilase isomer. The purified enzyme shows a strong substrate specificity for beta-cyano-L-alanine, a intermediate product of the cyanide detoxification pathway. The mRNA is cell-to-cell mobile.	1.33923		1.63889		4.57716	0.000178604	1.03485		0.939391		1.25395		4.69729	0.000178604	1.00585		1.02209		4.34106e-09
AT5G47910	RBOHD	NADPH/respiratory burst oxidase protein D (RbohD).Interacts with AtrbohF gene to fine tune the spatial control of ROI production and hypersensitive response to cell in and around infection site. The mRNA is cell-to-cell mobile.	2.95151	0.000178603	3.49552	0.000178603	4.57663	0.000178603	2.07624	0.000178603	1.91922	0.000178603	3.08875	0.000178603	3.45366	0.000178603	1.14498		1.36406	0.00057513	8.91985e-16
AT2G43590		Chitinase family protein;(source:Araport11)	0.945331		2.32948	0.0370476	4.55663	0.00023238	0.511005		1.63154		0.839004		3.24846	0.00172706	1.04364		0.848553		1.14898e-06
AT2G28085	SAUR42	SAUR-like auxin-responsive protein family;(source:Araport11)	1.12966		3.37144		4.55146	0.020518	1.15168		1.46783		1.79785		4.56611	0.0201558	0.27243		0.784349		4.6461e-06
AT3G22560		Acyl-CoA N-acyltransferases (NAT) superfamily protein;(source:Araport11)	18.2976	0.000178603	10.1492	0.000178603	4.55051	0.000178923	10.9953	0.000178603	3.47733	0.000202254	16.3559	0.000178603	4.91218	0.000178696	2.09862	0.01322	1.55049		3.98614e-12
AT3G28930	AIG2	avrRpt2-induced gene that exhibits RPS2- and avrRpt2-dependent induction early after infection with Pseudomonas syringae pv maculicola strain ES4326 carrying avrRpt2	2.34965	0.00143128	2.71372	0.000344095	4.54757	0.00017864	1.61614		1.18479		2.78603	0.000293142	3.68917	0.000186767	0.672148		0.976708		4.02392e-09
AT5G35940		Mannose-binding lectin superfamily protein;(source:Araport11)	19.8742	0.000178603	10.3868	0.000178603	4.50555	0.000188501	24.7031	0.000178603	9.86156	0.000178603	44.9689	0.000178603	15.779	0.000178603	0.578378		0.594784		4.63668e-13
AT5G59590	UGT76E2	UDP-glucosyl transferase 76E2;(source:Araport11)	9.19548	0.000178603	5.74699	0.000178603	4.46153	0.000178603	6.58396	0.000178603	3.71046	0.000178603	8.63411	0.000178603	5.8082	0.000178603	1.30748		1.13214		2.92582e-14
AT3G04210	TN13	Disease resistance protein (TIR-NBS class);(source:Araport11)	0.468584		1.7568		4.45455	0.000274833	0.177312	0.000192567	0.507973		0.31105	0.00246265	2.27804		0.940954		1.67237		2.72712e-09
AT5G58680		ARM repeat superfamily protein;(source:Araport11)	6.11587	0.000274117	3.6591	0.00590539	4.43515	0.00144328	5.03481	0.000634853	1.73301		17.4654	0.000178606	4.52369	0.0012606	1.05018		1.00982		1.86503e-07
AT2G22335		pseudogene of cytochrome P450 family protein	9.97908	0.000178603	5.40505	0.000178659	4.43316	0.000186539	12.8498	0.000178603	5.78821	0.000178621	10.7165	0.000178603	2.40925	0.00376752	1.74748		1.42846		3.15486e-11
AT2G33380	RD20	Encodes a calcium binding protein whose mRNA is induced upon treatment with NaCl, ABA and in response to desiccation. mRNA expression under drought conditions is apparent particularly in leaves and flowers. Isoform of caleosin with a role as a peroxygenase involved in oxylipin metabolism during biotic and abiotic stress. Involved in the production of 2-hydroxy-octadecatrienoic acid. The peroxygen…	16.8964	0.000178603	8.56084	0.000178603	4.40032	0.000178738	21.2925	0.000178603	12.0449	0.000178603	14.4382	0.000178603	3.60432	0.000188729	0.772195		0.980706		4.97644e-13
AT1G66760		MATE efflux family protein;(source:Araport11)	9.53442	0.000178603	5.21377	0.000178603	4.39595	0.000178603	8.56587	0.000178603	4.10858	0.000178603	12.8759	0.000178603	4.24752	0.000178603	1.06577		0.967234		4.06996e-15
AT2G44578		RING/U-box superfamily protein;(source:Araport11)	54.8194	0.000178603	11.0036	0.000178603	4.38787	0.000178756	27.2939	0.000178603	4.07004	0.000185979	66.2835	0.000178603	2.88487	0.000286329	1.30419		1.16199		5.14396e-15
AT1G16380	CHX1	member of Putative Na+/H+ antiporter family	1.01558		1.11235		4.37829	0.000583896	0.953392		0.725143		0.906822		4.05395	0.00098386	1.3378		1.15257		3.17427e-05
AT2G34930		disease resistance family protein / LRR family protein;(source:Araport11)	13.8938	0.000178603	7.94289	0.000178603	4.37133	0.000178603	17.2832	0.000178603	6.56326	0.000178603	15.7904	0.000178603	4.30773	0.000178603	0.780476		1.14135		1.78435e-14
AT4G36850		PQ-loop repeat family protein / transmembrane family protein;(source:Araport11)	0.5007	0.00345281	1.457		4.36511	0.000178605	0.25369	0.00017862	0.579933	0.030332	0.237771	0.000178607	3.95615	0.000178619	0.604707		1.36191		1.28481e-13
AT2G42540	COR15A	A cold-regulated gene whose product is targeted to the chloroplast. Cor15am protects stromal proteins from aggregation under various stress conditions. Constitutive expression increases freezing tolerance in protoplasts in vitro and chloroplasts in vivo. NMR and x-ray diffraction studies suggest that COR15a alters the intrinsic curvature of the inner membrane of chloroplast envelope. Late Embryog…	6.67203	0.000395868	4.95676	0.0020411	4.36246	0.0047601	5.27731	0.0013684	3.26515	0.0334181	2.05733		1.71668		1.63679		1.99058		0.000113613
AT1G68620		alpha/beta-Hydrolases superfamily protein;(source:Araport11)	4.64296	0.000178604	2.80243	0.000204734	4.3538	0.000178608	4.29534	0.000178609	3.89913	0.000178649	6.53854	0.000178603	4.35608	0.000178608	1.36727		1.05566		2.71363e-10
AT1G34520		MBOAT (membrane bound O-acyl transferase) family protein;(source:Araport11)	10.0709	0.000178603	7.65587	0.000178603	4.35267	0.000186993	4.82368	0.000185828	3.06246	0.000375694	6.41636	0.000178607	4.53395	0.000186317	1.0826		1.19826		7.11803e-10
AT5G48010	THAS	Encodes an oxidosqualene cyclase involved in the biosynthesis of thalianol, a tricyclic triterpenoid of unknown function. Overexpression of THAS leads to dwarfing in the aerial tissues of Arabidopsis plants, but increases their root length. THAS is part of a small operon-like cluster of genes (with At5g48000 (THAH) and At5g47990 (THAD)) involved in thalianol metabolism.	11.3164	0.000178604	7.36636	0.000178807	4.34685	0.000265089	10.4461	0.000178605	7.92228	0.000178684	15.9017	0.000178603	7.22256	0.000178864	1.39176		1.06511		5.3151e-10
AT5G38100		S-adenosyl-L-methionine-dependent methyltransferases superfamily protein;(source:Araport11)	11.9752	0.000178603	8.21243	0.000178603	4.32877	0.000178641	12.0962	0.000178603	6.81542	0.000178603	15.9902	0.000178603	9.63632	0.000178603	0.982672		0.833883		7.67949e-13
AT1G15540		2-oxoglutarate-dependent dioxygenase-like protein;(source:Araport11)	0.982036		2.12578		4.32736	0.000549164	0.743317		0.734427		0.898615		2.41019		1.41137		1.27773		0.000168728
AT4G14680	APS3	ATP sulfurylase	3.58027	0.000178603	3.59467	0.000178603	4.30037	0.000178603	3.49982	0.000178603	2.3806	0.000178606	5.13063	0.000178603	4.01186	0.000178603	1.26187		1.23104		2.21979e-13
AT3G59340		solute carrier family 35 protein (DUF914);(source:Araport11)	10.0428	0.000178603	5.94985	0.000178603	4.27447	0.000178603	5.83449	0.000178603	3.47949	0.000178603	17.6467	0.000178603	5.26767	0.000178603	1.99632	0.000279673	1.59472	0.0107518	8.42482e-15
AT1G66700	PXMT1	A member of the Arabidopsis SABATH methyltransferase gene family. Encodes PXMT1, a methyltransferase that methylates 1,7-paraxanthine.	0.935275		0.939271		4.27279	0.00872331	0.72952		2.88065		0.747621		2.57457		1.27775		1.24739		0.000461797
AT4G36820	MCU4	Mitochondrial calcium channel.	18.3426	0.000178603	7.051	0.000178603	4.27128	0.000178842	20.0091	0.000178603	3.88456	0.000186513	18.4671	0.000178603	3.52572	0.000190323	1.11021		1.94509	0.0210056	4.42644e-13
AT5G58400		Peroxidase superfamily protein;(source:Araport11)	10.0785	0.000190811	5.42049	0.000924435	4.26666	0.00443482	10.0452	0.000190964	4.58291	0.00271966	5.53088	0.000822251	1.81604		1.04066		2.69099		1.13559e-06
AT2G01880	PAP7	purple acid phosphatase 7;(source:Araport11)	23.2579	0.000178603	9.75475	0.000178603	4.26475	0.000185854	19.2299	0.000178603	4.20053	0.00018595	42.7306	0.000178603	6.86187	0.000178603	1.82379		1.32349		9.40836e-14
AT2G43840	UGT74F1	UGT74F1 transfers UDP:glucose to salicylic acid (forming a glucoside), benzoic acid, quercetin, and athranilate in vitro. UGT74F1 shows a weak ability to catalyze the formation of the p-aminobenzoate-glucose ester in vitro. But, UGT75B1 appears to be the dominant pABA acylglucosyltransferase in vivo based on assays in leaves, flowers, and siliques. The true biological substrate(s) of UGT74F1 are …	1.11406		1.74304	0.000186775	4.24841	0.000178603	0.664645	0.00046462	0.989391		0.834205		2.47522	0.000178603	1.30184	0.0297236	1.5301	0.000342582	2.03353e-13
AT5G10300	HNL	Encodes a protein with R-selective hydroxynitrile lyase activity. It has similarity to the SABP2 methyl salicylate esterase from tobacco. This protein does not act on methyl IAA, methyl JA, MeSA, MeGA4, or MEGA9 in vitro.	7.93988	0.000178603	5.24128	0.000178603	4.24582	0.000178603	5.15714	0.000178603	3.25778	0.000178603	16.5767	0.000178603	6.17511	0.000178603	1.4515	0.00110565	1.11817		1.60559e-17
AT5G62360		Plant invertase/pectin methylesterase inhibitor superfamily protein;(source:Araport11)	4.50785	0.000178603	4.22514	0.000178603	4.2425	0.000178603	4.46122	0.000178603	2.09873	0.000199927	4.01062	0.000178603	3.60776	0.000178603	0.297679	0.000178603	0.379942	0.000178644	7.88175e-15
AT3G32030	TPS9	Terpene synthase. Expressed in roots and has low enzyme activity in vitro. Products include dolabellane type diterpenes.	10.5866	0.000178604	6.73728	0.000178844	4.23711	0.000242071	8.41384	0.000178615	6.19225	0.000186118	18.9905	0.000178603	8.01886	0.000178626	1.36526		0.734091		3.81664e-10
AT1G62540	FMO GS-OX2	belongs to the flavin-monooxygenase (FMO) family, encodes a glucosinolate S-oxygenase that catalyzes the conversion of methylthioalkyl glucosinolates to methylsulfinylalkyl glucosinolates The mRNA is cell-to-cell mobile.	14.2283	0.000178603	6.05486	0.000178603	4.23575	0.000178603	9.86584	0.000178603	4.30487	0.000178603	11.4627	0.000178603	3.40314	0.000178603	2.38168	0.000178605	1.98	0.000186523	6.9261e-17
AT2G15042		Leucine-rich repeat (LRR) family protein;(source:Araport11)	1.11349		2.09122		4.21892	0.000564021	1.00609		1.02555		1.1029		1.58035		0.868111		0.904273		0.000189213
AT3G14620	CYP72A8	putative cytochrome P450 The mRNA is cell-to-cell mobile.	0.877111		1.9013		4.20873	0.000845763	0.567169		0.644084		0.457744		2.18165		0.818173		1.6892		1.32809e-06
AT5G15960	KIN1	cold and ABA inducible protein kin1, possibly functions as an anti-freeze protein. Transcript level of this gene is induced by cold, ABA, dehydration and osmoticum (mannitol). However, protein activity of GUS fused to the promoter of this gene is inhibited by cold treatment, suggesting an inhibition of the protein by increased transcript level.	18.2569	0.000178603	7.33899	0.000178746	4.20773	0.000273274	8.34278	0.000178629	4.46846	0.000231129	9.90094	0.000178605	3.15214	0.00194347	3.68317	0.00054354	2.51037	0.0164949	3.94038e-10
AT1G65860	FMO GS-OX1	belongs to the flavin-monooxygenase (FMO) family, encodes a glucosinolate S-oxygenase that catalyzes the conversion of methylthioalkyl glucosinolates to methylsulfinylalkyl glucosinolates	6.56543	0.000178603	4.82738	0.000178603	4.19326	0.000178604	5.1715	0.000178603	3.30679	0.000178756	7.74482	0.000178603	3.96228	0.000178606	1.73394	0.0174079	1.26939		1.53398e-11
AT4G15370	PEN2	Encodes an oxidosqualene cyclase that primarily produces the tetracyclic triterpene baruol in vitro and when expressed in yeast. It can also make 22 other minor triterpenoid products with varying numbers of rings.	10.6724	0.000178603	6.84553	0.000178657	4.1922	0.000213656	13.0922	0.000178603	7.33095	0.000178623	16.8974	0.000178603	5.36179	0.000186788	1.69702		1.2226		7.80831e-11
AT4G26950		senescence regulator (Protein of unknown function, DUF584);(source:Araport11)	1.74939	0.00559262	2.67269	0.000186597	4.17798	0.000178603	0.960259		1.07465		1.07477		2.08672	0.000383349	2.04629	0.000474485	2.52029	0.000189534	2.80399e-08
AT3G53600	ZAT18	Nuclear C2H2 zinc finger protein.Expression is induced by cold, osmotic, salt, and drought stress. Over expression confers some drought tolerance whereas mutants display some drought sensitivity.	7.8922	0.000178647	5.54376	0.000188781	4.17386	0.000269532	4.48039	0.000224011	3.19361	0.00157868	14.9589	0.000178603	8.31841	0.000178625	1.88493		0.979531		4.8261e-09
AT1G20490		AMP-dependent synthetase and ligase family protein;(source:Araport11)	14.2069	0.000178603	6.42535	0.000178603	4.17238	0.000178603	17.4926	0.000178603	6.67382	0.000178603	32.1797	0.000178603	7.01084	0.000178603	1.17491		0.977608		4.61222e-15
AT1G17900		transposable_element_gene;(source:Araport11);similar to unknown protein [Arabidopsis thaliana] (TAIR:AT5G27590.1);(source:TAIR10)	60.405	0.000178603	17.3362	0.000178603	4.17204	0.000564299	32.5404	0.000178603	4.16849	0.000567348	22.0882	0.000178603	3.39001	0.0027578	0.705205		0.751387		5.17027e-12
AT1G52390		hypothetical protein;(source:Araport11)	9.22753	0.000178604	7.17164	0.000178624	4.13474	0.000213871	4.30467	0.000202861	4.60735	0.000192953	15.8672	0.000178603	5.14134	0.000187323	1.29941		1.07142		8.72357e-10
AT5G09980	PROPEP4	elicitor peptide 4 precursor;(source:Araport11)	19.4241	0.000178603	8.33844	0.000178603	4.11668	0.000178604	15.8531	0.000178603	4.94967	0.000178603	46.6831	0.000178603	8.2128	0.000178603	1.5401		1.00973		2.37636e-15
AT3G50130		transmembrane protein, putative (DUF247);(source:Araport11)	16.6357	0.000178603	8.22673	0.000178603	4.10751	0.000178606	6.57833	0.000178603	2.87264	0.000190008	20.4854	0.000178603	5.24378	0.000178603	2.95612	0.000188107	1.70722	0.0285156	1.1142e-13
AT2G06050	OPR3	Encodes a 12-oxophytodienoate reductase that is required for jasmonate biosynthesis. Mutants are male sterile and defective in pollen dehiscence. Shows activity towards 2,4,6-trinitrotoluene. CFA-Ile, CFA-Leu, CFA-Val, CFA-Met and CFA-Ala can restore the fertility of opr3 plants by inducing filament elongation and anther dehiscence.	9.74901	0.000178603	6.31431	0.000178603	4.10716	0.000178603	9.20659	0.000178603	5.20182	0.000178603	13.4765	0.000178603	4.28939	0.000178603	1.14368		1.06349		3.84485e-21
AT1G17750	PEPR2	Encodes PEPR2, a plasma membrane leucine-rich repeat receptor kinase functioning as a receptor for the Pep1 and Pep2 peptides. Pep1 and Pep2 are amino acids that induce the transcription of defense-related genes.	6.47299	0.000178603	5.13783	0.000178603	4.07796	0.000178603	6.20865	0.000178603	4.00756	0.000178603	8.46794	0.000178603	3.91572	0.000178603	1.18802		1.085		1.8723e-17
AT2G15760		calmodulin-binding protein (DUF1645);(source:Araport11)	15.4204	0.000178603	5.63452	0.000178603	4.07239	0.000178603	12.1658	0.000178603	3.55818	0.000178603	26.6747	0.000178603	3.18342	0.000178603	1.19984		1.56107	0.00283068	2.92395e-17
AT2G18210		hypothetical protein;(source:Araport11)	15.9959	0.000178603	6.96474	0.000178603	4.07184	0.000178603	14.1243	0.000178603	5.39214	0.000178603	34.1204	0.000178603	6.81787	0.000178603	1.1853		1.08595		1.13362e-15
AT4G15765		FAD/NAD(P)-binding oxidoreductase family protein;(source:Araport11)	13.8194	0.000178603	6.10518	0.000178603	4.07064	0.000178603	11.844	0.000178603	5.19511	0.000178603	17.449	0.000178603	3.88342	0.000178603	1.23091		1.12931		1.34643e-16
AT3G01900	CYP94B2	member of CYP94B	10.055	0.000178603	6.71359	0.000178649	4.06331	0.000216516	8.3932	0.000178605	5.98244	0.000178836	13.4833	0.000178603	9.15076	0.000178603	1.92412		1.14661		1.69761e-10
AT2G04080		MATE efflux family protein;(source:Araport11)	12.8645	0.000178603	7.29333	0.000178603	4.06191	0.000186002	18.9348	0.000178603	6.63633	0.000178603	20.252	0.000178603	3.71961	0.000187599	0.806872		1.08008		8.86509e-13
AT3G43250		coiled-coil protein (DUF572);(source:Araport11)	40.2332	0.000178603	9.45991	0.000208715	4.04981	0.010347	32.7891	0.000178603	2.58378		102.437	0.000178603	6.67237	0.000501328	0.723459		0.829888		1.42584e-10
AT3G31425		pseudogene of Terpenoid cyclases/Protein prenyltransferases superfamily protein;(source:Araport11)	10.6293	0.000178603	6.92983	0.000178625	4.04899	0.000212938	8.10083	0.000178605	5.67943	0.000185836	24.8245	0.000178603	10.5758	0.000178603	1.47635		0.593267		5.49871e-11
AT1G07260	UGT71C3	UDP-glucosyl transferase 71C3;(source:Araport11)	1.93394	0.000178797	2.97051	0.000178603	4.04173	0.000178603	1.50746	0.000989546	1.67878	0.000211819	2.09325	0.000178611	3.52158	0.000178603	0.976325		0.94751		1.13686e-12
AT1G79310	MCP2a	Encodes a putative metacaspase. Arabidopsis contains three type I MCP genes (MCP1a-c) and six type II MCP genes (MCP2a?f): AtMCP1a/At5g64240, AtMCP1b/At1g02170, AtMCP1c/At4g25110, AtMCP2a/At1g79310, AtMCP2b/At1g79330, AtMCP2c/At1g79320, AtMCP2d/At1g79340, AtMCP2e/At1g16420, AtMCP2f/At5g04200.	11.8534	0.000178603	6.64679	0.000178603	4.03296	0.000178603	10.2341	0.000178603	4.72657	0.000178603	29.0716	0.000178603	6.81876	0.000178603	1.34013		1.08409		7.41753e-15
AT2G22860	PSK2	Phytosulfokine 2 precursor, coding for a unique plant peptide growth factor. The mRNA is cell-to-cell mobile.	13.6337	0.000178603	6.47669	0.000178615	4.00065	0.000197259	9.3792	0.000178603	3.16449	0.00042035	21.0503	0.000178603	4.36616	0.000189079	1.47188		0.944821		3.41501e-11
AT1G73165	CLE1	Member of a large family of putative ligands homologous to the Clavata3 gene. Consists of a single exon. Can replace CLV3 function in vivo.	1.16196		2.66594		3.99014	0.0302352	0.607617		2.30146		0.433984		2.53747		2.76747		2.13974		0.000558709
AT5G23830		MD-2-related lipid recognition domain-containing protein;(source:Araport11)	14.7772	0.000178603	8.27738	0.000178603	3.98729	0.000178621	11.8582	0.000178603	5.58851	0.000178603	27.1825	0.000178603	9.19588	0.000178603	1.57554		0.911777		5.77973e-14
AT3G46170		NAD(P)-binding Rossmann-fold superfamily protein;(source:Araport11)	7.09712	0.000178604	4.94555	0.000185852	3.97144	0.000193623	6.82229	0.000178605	4.09352	0.000190825	5.62756	0.000178658	2.12414	0.0197454	1.83642		2.15554	0.0167397	2.39304e-09
AT4G36500		hypothetical protein;(source:Araport11)	4.56181	0.000178603	4.34663	0.000178603	3.96848	0.000178603	3.83201	0.000178603	3.09694	0.000178603	4.82372	0.000178603	3.54496	0.000178603	1.04678		1.29834	0.0243957	1.98663e-15
AT5G65600	LECRK-IX.2	Concanavalin A-like lectin protein kinase family protein;(source:Araport11)	0.751102		1.89485		3.96784	0.00501631	0.285785	0.0124101	1.68916		0.495607		2.1166		1.47469		1.93652		1.65113e-05
AT4G15280	UGT71B5	UDP-glucosyl transferase 71B5;(source:Araport11)	32.5034	0.000178603	10.8992	0.000178603	3.93698	0.000178603	36.9312	0.000178603	5.98722	0.000178603	83.2042	0.000178603	10.7846	0.000178603	1.04908		1.03815		1.23867e-19
AT4G03060	AOP2	Encodes a truncated and null function protein, due to a 5-bp deletion in cDNA. The functional allele in ecotype Cvi, AOP2, encodes a 2-oxoglutarate-dependent dioxygenase which is involved in glucosinolate biosynthesis. The natural variation in this locus explains the diversification of alkenyl glucosinolate among different ecotypes of Arabidopsis.	2.63061	0.000428029	4.01562	0.00017893	3.93374	0.000185912	1.04671		2.2764	0.00207789	0.41008	0.000906942	3.30659	0.000192872	3.27201	0.000194229	1.14277		1.9046e-10
AT5G44005		hypothetical protein;(source:Araport11)	3.6844	0.000186516	4.40709	0.000178652	3.93276	0.000185837	2.72757	0.000310409	2.50969	0.000609082	1.98896	0.0111161	2.47274	0.000709933	0.684593		1.02496		1.38793e-08
AT4G29700		Alkaline-phosphatase-like family protein;(source:Araport11)	9.42457	0.000178603	5.80753	0.000178603	3.93072	0.000178603	7.18682	0.000178603	4.88703	0.000178603	11.7578	0.000178603	5.26484	0.000178603	1.63256	0.000280349	1.18432		7.99928e-17
AT5G23820	ML3	ML3 can be modified by NEDD8 and ubiquitin. ML3 expression is regulated by NAI1. ML3 expression is regulated by MeJA, ethylene and wounding. ml3-3 is more susceptible against infections with Alternaria brassicicola and more resistant against infections with Pseudomonas syringae DC3000.	12.6087	0.000178603	6.84856	0.000178603	3.92596	0.000178603	6.10808	0.000178603	3.40159	0.000178603	11.7698	0.000178603	4.06263	0.000178603	2.60795	0.000178612	1.66162	0.0016291	2.54709e-15
AT4G20970		basic helix-loop-helix (bHLH) DNA-binding superfamily protein;(source:Araport11)	12.9274	0.000178877	4.84882	0.00125082	3.91765	0.00551	9.17911	0.000191091	3.09899	0.0295028	5.27281	0.000739543	1.3667		1.30685		2.83638		5.91933e-07
AT1G74930	ORA47	encodes a member of the DREB subfamily A-5 of ERF/AP2 transcription factor family. The protein contains one AP2 domain. There are 15 members in this subfamily including RAP2.1, RAP2.9 and RAP2.10. The mRNA is cell-to-cell mobile.	12.1048	0.000178603	6.62563	0.000178666	3.90485	0.000239774	23.0999	0.000178603	13.8192	0.000178603	22.8294	0.000178603	7.43212	0.000178615	1.09353		2.50495	0.00786881	3.1208e-12
AT2G28920		RING/U-box superfamily protein;(source:Araport11)	3.94536	0.00058851	2.87457	0.00819521	3.87956	0.000659987	5.48249	0.000199574	1.60613		10.5572	0.00017861	4.18131	0.000413622	1.00126		1.00618		1.19335e-07
AT1G10070	BCAT-2	Encodes a chloroplast branched-chain amino acid aminotransferase. Complements the yeast leu/iso-leu/val auxotrophy mutant. Involved in cell wall development.	3.15422	0.0212865	1.95531		3.84407	0.0049591	1.02052		0.82592		2.25463		3.87114	0.00471035	2.76565		1.30763		0.0021871
AT5G28637		transposable_element_gene;(source:Araport11);Mutator-like transposase family, has a 1.1e-23 P-value blast match to O65231 /281-442 Pfam PF03108 MuDR family transposase (MuDr-element domain);(source:TAIR10)	50.4369	0.000178603	15.1226	0.000178619	3.83625	0.00408966	17.3304	0.000178607	3.44166	0.00925576	11.6127	0.000178859	1.79756		1.01457		1.22273		4.17315e-10
AT3G61400		1-aminocyclopropane-1-carboxylate oxidase-like protein	10.8193	0.000178603	9.59711	0.000178603	3.82335	0.000178603	11.8796	0.000178603	3.94554	0.000178603	19.1993	0.000178603	7.88142	0.000178603	1.17954		0.792024		1.29822e-14
AT4G21200	GA2OX8	Encodes a protein with gibberellin 2-oxidase activity which acts specifically on C-20 gibberellins.	6.59366	0.000178603	4.01939	0.000178617	3.81303	0.000178645	4.26871	0.000178607	2.5101	0.000275363	3.4732	0.00017888	1.6217		1.40575		2.78761	0.000200216	6.10906e-10
AT4G15990		hypothetical protein;(source:Araport11)	10.9209	0.000240094	6.70772	0.00147423	3.79899	0.0393797	10.0657	0.000279886	5.44434	0.00484683	10.0151	0.000283105	4.20294	0.0221062	0.786733		0.85384		3.28195e-06
AT5G54960	PDC2	pyruvate decarboxylase-2	1.69325	0.000178605	2.51024	0.000178603	3.79802	0.000178603	1.16968		1.28293	0.00314471	1.7356	0.000178603	3.4343	0.000178603	0.894237		0.901053		1.45296e-15
AT2G45940		hypothetical protein (DUF295);(source:Araport11)	28.7735	0.000178603	9.16597	0.000178604	3.79365	0.000281422	26.4326	0.000178603	6.70727	0.000178682	164.871	0.000178603	8.74283	0.000178605	1.1664		0.765229		1.33894e-13
AT5G26618		transposable_element_gene;(source:Araport11);copia-like retrotransposon family, has a 6.3e-33 P-value blast match to gb|AAO73527.1| gag-pol polyprotein (Glycine max) (SIRE1) (Ty1_Copia-family);(source:TAIR10)	0.782279		1.40667		3.79319	0.00593306	0.985634		0.981407		0.962263		1.21728		0.61066		0.674391		0.000314026
AT4G29710		Alkaline-phosphatase-like family protein;(source:Araport11)	10.1356	0.000178603	5.65649	0.000178603	3.78572	0.000178603	8.59818	0.000178603	5.16942	0.000178603	12.5078	0.000178603	5.07177	0.000178603	1.64657	0.000188915	1.23628		2.79675e-18
AT4G19370	MWL-2	chitin synthase, putative (DUF1218);(source:Araport11)	0.916608		1.68895		3.78107	0.00017887	0.653332		0.800757		0.764918		1.80262	0.0286991	1.13244		1.11039		3.0042e-07
AT1G75960		AMP-dependent synthetase and ligase family protein;(source:Araport11)	5.65953	0.000178603	5.31265	0.000178603	3.77735	0.000178603	11.7686	0.000178603	8.51183	0.000178603	10.58	0.000178603	4.72497	0.000178603	0.340524	0.000178603	0.571419	0.000188156	1.10041e-17
AT3G55130	WBC19	Encodes a vacuole localized protein of the ABC transporter White-Brown Complex (WBC) family. When overexpressed in planta, confers resistance to kanamycin.	3.51449	0.000178603	3.52609	0.000178603	3.7589	0.000178603	3.44075	0.000178603	2.37766	0.000178605	3.03897	0.000178603	2.84347	0.000178603	0.953461		0.947979		1.59016e-12
AT2G44581		RING/U-box superfamily protein;(source:Araport11)	44.4756	0.000178603	8.66208	0.000178604	3.75271	0.000268087	18.9575	0.000178603	3.57217	0.000332353	23.2467	0.000178603	1.18281		1.44898		2.43093	0.0104219	1.31208e-12
AT4G22210	LCR85	Encodes a member of a family of small,secreted, cysteine rich protein with sequence similarity to the PCP (pollen coat protein) gene family.	7.67494	0.000178603	6.17649	0.000178603	3.74219	0.000178618	5.41581	0.000178603	3.27611	0.000178859	9.18381	0.000178603	4.88329	0.000178603	1.89422	0.00490477	1.03238		5.31955e-12
AT4G28930		hypothetical protein;(source:Araport11)	15.1155	0.000178603	6.73266	0.000178627	3.73175	0.000247238	8.5135	0.000178604	3.2222	0.000536869	17.8959	0.000178603	3.44007	0.000349108	1.75739		2.06368	0.046459	5.7699e-11
AT5G28130		transposable_element_gene;(source:Araport11);similar to unknown protein [Arabidopsis thaliana] (TAIR:AT4G04155.1);(source:TAIR10)	1.14492		1.40504		3.72232	0.0152885	1.86558		2.09523		1.23813		0.759056		1.9714		3.33581	0.0315119	0.00157585
AT4G27560	UGT79B2	UDP-Glycosyltransferase superfamily protein;(source:Araport11)	6.32785	0.000178603	4.21388	0.000178603	3.72217	0.000178603	4.47703	0.000178603	3.1088	0.000178603	5.21749	0.000178603	2.75732	0.000178603	1.94354	0.000178603	1.63838	0.000186557	1.61221e-16
AT2G23110		Late embryogenesis abundant protein, group 6;(source:Araport11)	5.50147	0.0035448	3.4184		3.72112	0.0366443	2.59335		4.89238	0.00716312	5.24743	0.00469682	5.0845	0.00567781	5.85227	0.0024581	3.83812	0.0305898	1.135e-06
AT1G17420	LOX3	LOX3 encode a Lipoxygenase. Lipoxygenases (LOXs) catalyze the oxygenation of fatty acids (FAs).	11.004	0.000178603	5.50567	0.000178603	3.71231	0.000178603	8.12589	0.000178603	3.39544	0.000178603	9.55919	0.000178603	2.25301	0.000178617	1.09763		1.27646		5.01931e-16
AT1G66280	BGLU22	Glycosyl hydrolase superfamily protein;(source:Araport11)	7.44524	0.000178603	5.94604	0.000178603	3.70939	0.000178605	6.93842	0.000178603	4.32861	0.000178603	12.812	0.000178603	6.99148	0.000178603	1.40219		0.8524		3.96495e-13
AT5G16190	CSLA11	encodes a gene similar to cellulose synthase	6.75293	0.000178603	5.57074	0.000178603	3.68397	0.000178603	4.62871	0.000178603	3.90566	0.000178603	5.72816	0.000178603	3.27776	0.000178603	1.93946	0.000178608	1.57703	0.000213668	2.11848e-16
AT4G08720		transposable_element_gene;(source:Araport11);Mutator-like transposase family, has a 7.6e-65 P-value blast match to O80466 /172-336 Pfam PF03108 MuDR family transposase (MuDr-element domain);(source:TAIR10)	1.9551		2.67151		3.67836	0.00879242	1.96577		0.970093		1.55428		1.39165		1.08831		1.6082		0.00780968
AT5G47990	CYP705A5	Encodes an endomembrane system-expressed member of the CYP705A family of cytochrome P450 enzymes. It appears to catalyze the addition of a double bond to thalian-diol at carbon 15. Reduced levels of THAD expression lead to a build up of thalian-diol in root extracts. thad1-1 mutants also have longer roots than wild type seedlings and show altered gravitropic responses.	7.59206	0.000178605	5.53611	0.000178839	3.67558	0.000236944	6.39307	0.000178631	4.95607	0.000186484	9.53994	0.000178603	5.7373	0.000178743	1.54049		1.01642		1.11922e-09
AT4G15340	PEN1	Encodes a protein that catalyzes the production of the tricyclic triterpene arabidiol when expressed in yeast.	14.7436	0.000178603	6.69689	0.000178603	3.67124	0.00018864	14.5096	0.000178603	4.74009	0.000178655	48.9081	0.000178603	8.1022	0.000178603	1.3116		0.897256		2.0224e-13
AT3G30340	UMAMIT32	nodulin MtN21-like transporter family protein	3.51983	0.000178643	3.224	0.000178869	3.65825	0.00017862	4.37458	0.000178603	2.60728	0.000201362	3.69356	0.000178617	3.58746	0.000178629	0.782554		0.839005		7.8205e-10
AT2G17330	CYP51A1	putative obtusifoliol 14-alpha demethylase. Expressed pseudogene.	11.0117	0.000178603	5.99394	0.000178603	3.65663	0.000178637	17.2376	0.000178603	7.44348	0.000178603	24.9575	0.000178603	8.26678	0.000178603	0.725499		0.775246		3.55597e-14
AT4G31500	CYP83B1	Encodes an oxime-metabolizing enzyme in the biosynthetic pathway of glucosinolates. Is required for phytochrome signal transduction in red light. Mutation confers auxin overproduction.	8.22933	0.000178603	4.28852	0.000178603	3.65367	0.000178603	8.36572	0.000178603	3.7008	0.000178603	11.723	0.000178603	3.83	0.000178603	1.15209		1.19465		1.55666e-17
AT1G20515		Potential natural antisense gene, locus overlaps with AT1G20520	6.40319	0.000178603	4.25294	0.000178604	3.63735	0.000178628	5.07104	0.000178603	3.34688	0.000178753	5.56308	0.000178603	2.74067	0.000192693	1.13729		1.22612		8.54225e-11
AT5G14700		NAD(P)-binding Rossmann-fold superfamily protein;(source:Araport11)	6.33218	0.000178603	4.80662	0.000178603	3.63345	0.000178603	7.10438	0.000178603	4.96434	0.000178603	11.0124	0.000178603	4.07649	0.000178603	1.17141		1.23305		1.14287e-13
AT1G49570		Peroxidase superfamily protein;(source:Araport11)	7.04804	0.000238066	5.01297	0.000990732	3.61503	0.00967877	28.9366	0.000178603	14.8664	0.00017867	12.6527	0.000178925	8.81858	0.000193208	0.196161	0.000893298	0.492838		6.3801e-09
AT2G29670		Tetratricopeptide repeat (TPR)-like superfamily protein;(source:Araport11)	11.5116	0.000178603	4.90764	0.000178657	3.60664	0.000192141	6.14462	0.000178604	2.88001	0.0003557	9.2638	0.000178603	2.03444	0.0160852	1.93027	0.0304359	1.40586		1.16447e-10
AT5G38120	4CL8	AMP-dependent synthetase and ligase family protein;(source:Araport11)	181.962	0.000178603	24.1177	0.000178603	3.60477	0.000178631	201.729	0.000178603	19.7415	0.000178603	384.378	0.000178603	5.04698	0.000178603	0.810544		0.819418		5.42152e-19
AT1G52270		hypothetical protein;(source:Araport11)	0.951377		2.12821	0.000178603	3.60302	0.000178603	0.732665	0.00440273	0.906486		0.568697	0.00017895	2.61428	0.000178603	1.11729		1.17133		3.24405e-14
AT3G09940	MDAR3	Encodes a member of the monodehydroascorbate reductase gene family. Critical for a mutualistic symbiosis between the host Arabidopsis and the root colonizing fungus Piriformospora indica.	25.0881	0.000178603	8.21733	0.000178603	3.59965	0.000210829	17.5659	0.000178603	4.42385	0.000186877	77.1443	0.000178603	10.3469	0.000178603	1.33975		0.958915		1.27837e-13
AT5G07460	PMSR2	ubiquitous enzyme that repairs oxidatively damaged proteins. Methionine sulfoxide reductase activity. Mutant lacking reductase activity showed increased protein oxidation, nitration and glycation of specific amino acid residues during darkness.	11.6623	0.000178603	6.94648	0.000178603	3.59732	0.000178603	9.09615	0.000178603	3.44287	0.000178603	17.4555	0.000178603	5.75448	0.000178603	1.52554	0.000952245	0.928598		1.81991e-17
AT1G33835		transposable_element_gene;(source:Araport11);copia-like retrotransposon family, has a 2.9e-12 P-value blast match to GB:BAA78423 polyprotein (Ty1_Copia-element) (Arabidopsis thaliana)GB:BAA78423 polyprotein (Ty1_Copia-element) (Arabidopsis thaliana)GB:BAA78423 polyprotein (Ty1_Copia-element) (Arabidopsis thaliana)gi|4996361|dbj|BAA78423.1| polyprotein (Arabidopsis thaliana) (Ty1_Copia-element);(s…	1.43429		2.26057		3.59169	0.00139736	1.17608		1.0184		0.905182		0.900902		3.82699	0.000852958	3.24552	0.00328748	0.000310747
AT2G29440	GST24	Encodes glutathione transferase belonging to the tau class of GSTs. Naming convention according to Wagner et al. (2002).	9.94661	0.000178603	5.31808	0.000178603	3.58205	0.000178615	10.0201	0.000178603	4.79645	0.000178603	28.9301	0.000178603	5.36075	0.000178603	1.09481		1.02738		3.51819e-14
AT4G21920		hypothetical protein;(source:Araport11)	10.9257	0.000178603	4.6496	0.000178603	3.58151	0.000178619	14.9667	0.000178603	3.85832	0.000178606	20.7429	0.000178603	3.60476	0.000178617	0.638929		1.23019		2.90139e-14
AT4G18440		L-Aspartase-like family protein;(source:Araport11)	10.014	0.000178603	6.99073	0.000178603	3.5736	0.000178603	10.0735	0.000178603	7.26453	0.000178603	9.54895	0.000178603	3.12615	0.000178603	0.990411		1.01017		1.20073e-18
AT5G12380	ANNAT8	annexin 8;(source:Araport11)	1.64183		2.00806		3.56739	0.00462545	0.490442		1.1129		0.84693		1.81532		1.99912		1.99961		0.00323203
AT5G56880		hypothetical protein;(source:Araport11)	19.8867	0.000178603	7.18277	0.000178603	3.56721	0.000178603	26.0058	0.000178603	8.10785	0.000178603	31.8624	0.000178603	3.96544	0.000178603	0.681161	0.00937693	0.876387		3.07136e-18
AT4G21903		MATE efflux family protein;(source:Araport11)	7.69029	0.000178603	4.97796	0.000178603	3.55998	0.000178609	8.20578	0.000178603	4.01186	0.000178603	7.96544	0.000178603	3.28531	0.000178646	1.7973	0.00597134	1.33602		1.07346e-12
AT5G13550	SULTR4;1	Encodes a sulfate transporter.	5.30707	0.000178603	4.22254	0.000178603	3.55427	0.000178603	4.40709	0.000178603	2.97573	0.000178603	5.24534	0.000178603	2.57023	0.000178603	1.45455	0.000384586	1.3088	0.00967423	5.04598e-16
AT1G76480		caveolin-1 protein;(source:Araport11)	32.3913	0.000178603	8.56165	0.000186407	3.55081	0.00356451	21.6837	0.000178603	3.25721	0.00714857	82.705	0.000178603	8.88736	0.000186116	1.49617		0.923952		2.14575e-11
AT2G36970		UDP-Glycosyltransferase superfamily protein;(source:Araport11)	1.04281		1.70502	0.0334468	3.54896	0.000178726	0.454707	0.000828538	0.841256		0.418367	0.000347943	1.27648		2.23304	0.000684596	2.71299	0.000203647	7.28804e-08
AT3G59710		NAD(P)-binding Rossmann-fold superfamily protein;(source:Araport11)	12.7371	0.000178603	6.41972	0.000178603	3.54351	0.000178603	13.2022	0.000178603	6.41785	0.000178603	15.4458	0.000178603	5.82025	0.000178603	1.25225		1.05873		4.30865e-15
AT3G55310		NAD(P)-binding Rossmann-fold superfamily protein;(source:Araport11)	13.9545	0.000178603	8.07667	0.000178603	3.54315	0.000194513	13.5025	0.000178603	6.01875	0.000178605	23.1684	0.000178603	9.19121	0.000178603	1.21053		0.804634		1.46873e-12
AT3G28007	SWEET4	Nodulin MtN3 family protein;(source:Araport11)	6.55682	0.000178603	4.19798	0.000178767	3.53816	0.000188125	7.53516	0.000178603	3.62426	0.000187262	4.76402	0.000178619	2.28696	0.00203466	0.697595		1.40337		4.78807e-10
AT4G37409		hypothetical protein;(source:Araport11)	6.9481	0.000191703	4.2371	0.00083628	3.53497	0.00332269	5.75139	0.000225066	2.15301		6.31471	0.00020154	2.40954		1.52323		1.69831		1.06127e-06
AT3G14260		LURP-one-like protein (DUF567);(source:Araport11)	9.25753	0.000178604	5.45488	0.000187339	3.53466	0.000483404	6.7868	0.000178727	2.1782	0.0438595	29.3137	0.000178603	8.72016	0.000178607	1.72962		0.773073		2.44895e-10
AT5G37990	CIMT1	S-adenosyl-L-methionine-dependent methyltransferase superfamily protein;(source:Araport11)	5.88189	0.000178605	3.24963	0.00021349	3.53244	0.000193591	7.36875	0.000178603	3.88651	0.000187348	3.76553	0.000188532	3.19308	0.000221628	1.69783		2.03256	0.0154214	1.30862e-09
AT4G11190		Disease resistance-responsive (dirigent-like protein) family protein;(source:Araport11)	6.67385	0.00017861	5.41549	0.000178784	3.52978	0.000244006	3.47993	0.000255605	3.88551	0.000202295	5.04848	0.000185946	3.60205	0.000230637	2.23384	0.0137698	1.68299		1.44424e-08
AT1G58270	ZW9	ZW9 mRNA, complete cds The mRNA is cell-to-cell mobile.	4.76524	0.000178603	4.17995	0.000178604	3.52072	0.000178648	2.82739	0.00018914	3.55113	0.000178641	5.77352	0.000178603	5.24666	0.000178603	2.01242	0.00180262	1.2067		1.02896e-10
AT5G43580	UPI	Predicted to encode a PR (pathogenesis-related) peptide that belongs to the PR-6 proteinase inhibitor family. Functions in resistance to necrotrophic fungi and insect herbivory. Six putative PR-6-type protein encoding genes are found in Arabidopsis: At2g38900, At2g38870, At5g43570, At5g43580, At3g50020 and At3g46860.	5.29947	0.00017864	3.52524	0.000202732	3.50132	0.000204484	2.98583	0.00035457	2.62251	0.00110218	7.37816	0.000178603	4.03478	0.000187882	1.86352		0.890185		1.19646e-08
AT5G12340		DUF4228 domain protein;(source:Araport11)	10.3736	0.000178603	4.91212	0.000178603	3.49101	0.000178603	7.25399	0.000178603	4.00893	0.000178603	23.2039	0.000178603	5.98443	0.000178603	1.32232		0.960472		1.43559e-15
AT4G21213		This gene encodes a small protein and has either evidence of transcription or purifying selection.	7.44599	0.000178603	5.45548	0.000178603	3.48208	0.000178603	5.29181	0.000178603	3.55846	0.000178603	6.63833	0.000178603	3.05811	0.000178614	1.24402		1.71232	0.00468242	9.63589e-13
AT1G60260	BGLU5	beta glucosidase 5;(source:Araport11)	7.70721	0.000178603	5.38698	0.000178603	3.47684	0.000178603	6.41907	0.000178603	4.10743	0.000178603	6.5683	0.000178603	2.85777	0.000178603	1.51896	0.00233143	1.6397	0.000445995	3.13768e-15
AT3G56260		hypothetical protein;(source:Araport11)	2.09251	0.000251092	3.11154	0.000178607	3.46423	0.000178603	2.16799	0.000215786	2.12798	0.000231067	2.04083	0.000297446	2.91125	0.00017863	1.12913		0.913973		4.52225e-09
AT3G03190	GSTF11	Encodes glutathione transferase belonging to the phi class of GSTs. Naming convention according to Wagner et al. (2002).	3.43096	0.000178604	4.52533	0.000178603	3.45524	0.000178604	3.13946	0.000178611	3.96955	0.000178603	1.41578		4.98318	0.000178603	1.27988		0.848724		1.03471e-11
AT5G65280	GCL1	Encodes a protein with reported similarity to GCR2 a putative G protein coupled receptor thought to be an ABA receptor. Loss of function mutations in GCL1 show no ABA response defects based on assays of seed germination and seedling development.GCL1 also has similarity to LANCL1 and LANCL2, human homologs of bacterial lanthionine synthetase.	11.2493	0.000178603	4.37979	0.000178603	3.44289	0.000178603	13.0185	0.000178603	4.99947	0.000178603	27.3565	0.000178603	4.00486	0.000178603	1.04489		1.04794		3.00735e-17
AT4G22690	CYP706A1	member of CYP706A The mRNA is cell-to-cell mobile.	0.713828	0.031923	1.84416	0.000213093	3.43253	0.000178603	0.445691	0.000178684	0.824408		0.427817	0.000178624	2.5786	0.000178604	0.68178	0.0107798	0.924354		2.78675e-14
AT1G75480		pseudogene of gamma-glutamyl hydrolase 1;(source:Araport11)	8.02901	0.000178603	5.47073	0.000178603	3.41908	0.000178603	8.19686	0.000178603	4.14051	0.000178603	13.5387	0.000178603	3.57455	0.000178603	1.58104	0.000378748	1.15481		5.24911e-17
AT5G52450		MATE efflux family protein;(source:Araport11)	3.24749	0.000178603	2.9155	0.000178603	3.419	0.000178603	1.67394	0.000200378	1.48654	0.00095909	2.37577	0.000178603	2.22158	0.000178603	1.7007	0.000193961	1.64036	0.000215671	1.32496e-11
AT1G45015		MD-2-related lipid recognition domain-containing protein;(source:Araport11)	18.4087	0.000178603	9.6266	0.000178606	3.38995	0.000989232	15.1415	0.000178603	5.11574	0.000194783	40.4221	0.000178603	9.12755	0.00017861	1.61652		0.840246		1.80327e-11
AT5G11610		Exostosin family protein;(source:Araport11)	1.28377		2.40256		3.38987	0.0152184	0.551782		1.3449		0.850692		4.05357	0.00419057	0.391614		0.450862		6.03802e-07
AT3G51190		Ribosomal protein L2 family;(source:Araport11)	1.73121		1.75849		3.38306	0.0273237	1.75888		1.46314		0.665142		0.498733		2.31784		3.3075	0.0316889	0.0158034
AT5G41120		Esterase/lipase/thioesterase family protein;(source:Araport11)	12.3768	0.000178603	6.25953	0.000178603	3.38099	0.000178603	9.8054	0.000178603	4.1518	0.000178603	17.8315	0.000178603	3.35142	0.000178603	1.37803	0.000244048	1.08187		8.61284e-21
AT5G10625		flowering-promoting factor-like protein;(source:Araport11)	7.00538	0.000178603	3.65289	0.000178603	3.37904	0.000178603	6.74349	0.000178603	3.08349	0.000178603	9.08421	0.000178603	3.54331	0.000178603	1.15904		1.16376		9.77427e-15
AT4G23420		NAD(P)-binding Rossmann-fold superfamily protein;(source:Araport11)	14.1897	0.000178603	6.6802	0.000178603	3.37161	0.000178603	10.6675	0.000178603	5.01918	0.000178603	19.1094	0.000178603	5.34057	0.000178603	1.26895		1.06366		2.11848e-16
AT5G42590	CYP71A16	putative cytochrome P450	15.5351	0.000178603	8.44537	0.000178687	3.36417	0.0017955	11.1088	0.000178605	4.67583	0.000246421	28.0943	0.000178603	7.88245	0.000178798	1.67679		0.906457		1.96356e-10
AT1G76790	IGMT5	Encodes a protein with similarity to N-acetylserotonin O-methyltransferase (ASMT) but it does not have ASMT activity in vitro.	16.0444	0.000178603	8.01725	0.000178603	3.36166	0.000178603	9.62542	0.000178603	5.50895	0.000178603	16.3742	0.000178603	4.80275	0.000178603	1.8853	0.000300253	1.15235		5.04598e-16
AT3G60610		pseudogene of pre-mRNA processing ribonucleoprotein binding region-containing protein;(source:Araport11)	1.49747		1.81956		3.35762	0.0148442	0.823796		0.670154		0.687855		0.675098		3.99475	0.00418222	2.44178		0.00771111
AT2G27310		F-box family protein;(source:Araport11)	3.48146	0.000178603	3.56933	0.000178603	3.35705	0.000178603	2.33717	0.000178603	2.00103	0.000178603	5.30834	0.000178603	3.94608	0.000178603	1.24138	0.030607	1.06329		9.34028e-16
AT2G36380	ATABCG34	pleiotropic drug resistance 6;(source:Araport11)	4.05384	0.000178603	3.25823	0.000178603	3.35386	0.000178603	3.50844	0.000178603	2.76014	0.000178603	6.36369	0.000178603	4.12279	0.000178603	1.25288	0.00794298	0.971413		3.41576e-17
AT1G64195		Encodes a defensin-like (DEFL) family protein.	8.24172	0.000178603	4.66314	0.000178603	3.35372	0.000178631	6.83827	0.000178603	4.59296	0.000178603	11.1222	0.000178603	3.29859	0.000178644	1.50086		1.32398		7.67949e-13
AT2G27540		F-box associated ubiquitination effector family protein;(source:Araport11)	8.16639	0.000178603	6.26321	0.000178605	3.35301	0.000219652	11.5213	0.000178603	9.31696	0.000178603	8.43457	0.000178603	6.92833	0.000178603	0.736875		0.920308		4.09568e-11
AT2G30870	GSTF10	early dehydration-induced gene ERD13 homologous to tobacco and maize glutathione S-transferases. Encodes glutathione transferase belonging to the phi class of GSTs. Naming convention according to Wagner et al. (2002)	3.6472	0.000178603	3.07656	0.000178603	3.35228	0.000178603	2.70042	0.000178603	1.76035	0.000178715	3.89445	0.000178603	3.42014	0.000178603	1.06802		1.06515		1.45574e-14
AT5G06865		Potential natural antisense gene, locus overlaps with AT5G06860	4.84518	0.000178603	4.35629	0.000178604	3.35003	0.000178883	4.38548	0.000178604	4.43712	0.000178604	3.30606	0.000185826	3.28621	0.000185866	0.611376		1.00766		2.21137e-10
AT1G21528		hypothetical protein;(source:Araport11)	21.5593	0.000178672	7.78264	0.000366597	3.34739	0.047445	12.1711	0.000192138	7.59346	0.000400756	22.6288	0.000178648	3.6349	0.0287278	3.26293		3.14434		1.12356e-08
AT1G30220	INT2	Inositol transporter presenting conserved extracellular loop domains homologs of plexins/semaphorin/integrin (PSI) domains from animal type I receptors.	10.1099	0.00017868	4.04706	0.000927651	3.32984	0.00434416	10.4464	0.000178656	4.40863	0.000525548	14.1429	0.000178604	4.28986	0.000621766	0.655996		0.799741		1.12971e-08
AT1G80300	NTT1	Encodes an ATP/ADP transporter. The mRNA is cell-to-cell mobile.	3.70405	0.000178603	3.1727	0.000178603	3.32533	0.000178603	2.72166	0.000178603	2.41756	0.000178603	3.93172	0.000178603	3.13538	0.000178603	1.45818	0.000814575	1.15416		6.98589e-14
AT5G40290		HD domain-containing metal-dependent phosphohydrolase family protein;(source:Araport11)	1.1279		1.55289		3.31941	0.0426328	1.04333		1.248		1.13824		1.16749		3.06952		2.75173		0.00772447
AT3G44326	CFB	Cytokinin induced F-Box protein. Forms a unique F-Box family with AT2G27310 and AT2G36090. It is primarily expressed in the root.	8.25642	0.000178603	5.1514	0.000185948	3.31808	0.000339138	6.72571	0.000178612	3.78894	0.000214589	21.2285	0.000178603	6.61599	0.000178615	1.45151		0.678619		1.51932e-10
AT3G49110	PRX33	Class III peroxidase Perx33. Expressed in roots. Located in the cell wall. Involved in cell elongation. Expression activated by light. May play a role in generating H2O2 during defense response. The mRNA is cell-to-cell mobile.	1.05727		3.48998	0.000316207	3.31338	0.000426984	0.560737		0.638853		0.672928		2.39617	0.00950318	0.268649	0.000245566	0.568172		4.28362e-11
AT5G47980		HXXXD-type acyl-transferase family protein;(source:Araport11)	7.54348	0.000178611	5.43619	0.000186242	3.31224	0.00052447	7.25316	0.000178617	5.61484	0.000185983	10.3504	0.000178603	5.76482	0.000185842	1.33462		0.962059		1.48802e-09
AT5G67050		alpha/beta-Hydrolases superfamily protein;(source:Araport11)	3.72165	0.000178603	3.61012	0.000178603	3.31049	0.000178603	5.68222	0.000178603	4.4441	0.000178603	3.51331	0.000178603	2.45412	0.000178618	0.784892		1.39629	0.0478208	9.46495e-13
AT3G04000		ChlADR is an aldehyde reductase that catalyzes the reduction of the aldehyde carbonyl groups on saturated and alpha,beta-unsaturated aldehydes with more than 5 carbons in vitro. The N-terminal region of this protein directs GFP to the chloroplast where where ChlADR likely helps to maintain the photosynthetic process by detoxifying reactive carbonyls formed during lipid peroxidation. In addition, …	8.59166	0.000178603	4.19985	0.000178603	3.30997	0.000178603	9.213	0.000178603	3.53378	0.000178603	9.99838	0.000178603	2.79588	0.000178603	0.991701		1.30781		5.47399e-16
AT2G26750		alpha/beta-Hydrolases superfamily protein;(source:Araport11)	2.90037	0.000216155	2.88701	0.000218504	3.30868	0.000188964	2.2891	0.00131158	2.10934	0.00383314	1.24797		1.72255		1.63117		1.97975	0.00909371	5.36781e-06
AT5G48000	CYP708A2	Encodes a member of the CYP708A family of cytochrome P450 enzymes. THAH appears to add a hydroxyl group to the triterpene thalianol. thah1 mutants have an elevated accumulation of thalianol. thah1-1 mutants have longer roots than wild type plants. Thalian-diol and desaturated thalian-diol are lost from the root extracts of thah1-1 mutants. Overexpression of the sequence from At5g48000.1 rescues t…	6.10952	0.000178619	4.77273	0.000186139	3.3085	0.000284004	5.01072	0.000185817	4.39134	0.000187622	6.0918	0.00017862	3.90019	0.000196672	1.55623		1.2676		6.19827e-09
AT2G36190	cwINV4	cwINV4 appears to function as a cell wall-localized invertase (that can catalyze the hydrolysis of sucrose into fructose and glucose) based on the phenotype of cwinv4 mutants. cwINV4 transcripts are expressed at high levels in lateral and median nectaries and this enzyme plays an important role in nectar production.	10.7692	0.000185936	2.74131	0.0484061	3.30501	0.0121319	8.4273	0.000190078	2.06599		9.41126	0.000187102	3.00224	0.0249378	1.13322		1.70818		1.36877e-07
AT1G08920	ESL1	Encodes ESL1, a transporter for monosaccharides.	11.8717	0.000178603	5.97398	0.000178603	3.30122	0.000178603	9.3021	0.000178603	4.30807	0.000178603	24.9394	0.000178603	5.30236	0.000178603	1.38255	0.0144229	0.939368		9.54962e-18
AT1G72940		Toll-Interleukin-Resistance (TIR) domain-containing protein;(source:Araport11)	4.13968	0.000178603	3.01896	0.000178605	3.28731	0.000178603	2.6818	0.000178656	1.81009	0.000844764	3.33819	0.000178603	2.25229	0.00018984	1.32472		2.06348	0.000220973	7.28283e-11
AT4G30530	GGP1	Encodes a gamma-glutamyl peptidase, outside the GGT family, that can hydrolyze gamma-glutamyl peptide bonds. The mRNA is cell-to-cell mobile.	5.19742	0.000178603	3.82568	0.000178603	3.27865	0.000178603	4.51714	0.000178603	2.81781	0.000178603	6.02099	0.000178603	3.45872	0.000178603	1.19101		1.17114		5.44345e-17
AT5G43590		Acyl transferase/acyl hydrolase/lysophospholipase superfamily protein;(source:Araport11)	8.96761	0.00017871	5.33138	0.000214556	3.27352	0.00332953	4.19326	0.000497058	1.91309		9.10365	0.000178692	4.48948	0.000346878	2.21357		1.31149		1.23184e-07
AT5G35935		transposable_element_gene;(source:Araport11);copia-like retrotransposon family, has a 2.0e-232 P-value blast match to GB:CAA72989 open reading frame 1 (Ty1_Copia-element) (Brassica oleracea);(source:TAIR10)	7.59028	0.000202533	9.66311	0.000187371	3.2708	0.0155168	1.3484		1.19806		3.8992	0.00421681	2.3136		9.78822	0.000187157	3.92816	0.0039941	1.54948e-06
AT2G04066		MATE efflux family protein;(source:Araport11)	9.1627	0.000178603	5.20176	0.000178603	3.26863	0.000178603	7.40069	0.000178603	3.39806	0.000178603	7.84169	0.000178603	2.4623	0.000178603	1.18611		1.40938	0.00204584	4.49591e-17
AT3G10815		RING/U-box superfamily protein;(source:Araport11)	5.11587	0.000178603	3.90993	0.000178603	3.2626	0.000178616	3.30819	0.000178612	2.47945	0.000192018	10.6405	0.000178603	4.49253	0.000178603	1.65793	0.0151834	0.898163		6.9625e-12
AT4G22710	CYP706A2	member of CYP706A	0.872728		2.01928		3.26118	0.00113383	0.7177		1.0217		0.734757		1.97686		1.42411		1.50698		0.000170619
AT4G19230	CYP707A1	Encodes a protein with ABA 8'-hydroxylase activity, involved in ABA catabolism. Member of the CYP707A gene family. CYP707A1 appears to play an important role in determining the ABA levels in dry seeds. Gene involved in postgermination growth. Overexpression of CYP707A1 leads to a decrease in ABA levels and a reduction in after-ripening period to break dormancy.	10.0657	0.000178603	3.42221	0.000186326	3.25507	0.000187545	6.9842	0.000178603	3.4483	0.00018622	7.95708	0.000178603	2.38557	0.000551874	2.58658	0.00028782	1.93013	0.00899378	6.5484e-12
AT4G37520		Peroxidase superfamily protein;(source:Araport11)	1.93146	0.000240635	2.20214	0.000187362	3.24682	0.000178603	1.07604		1.49595	0.019001	1.16328		2.33987	0.000185858	1.19835		1.32156		1.26165e-08
AT1G23110		fold protein;(source:Araport11)	1.8582		1.58811		3.2466	0.00877545	0.721007		0.853822		0.692036		1.2303		2.15027		1.52063		0.0345929
AT2G06255	ELF4-L3	ELF4-like 3;(source:Araport11)	23.6343	0.000178603	8.28509	0.000178603	3.23747	0.000178603	29.4544	0.000178603	7.63032	0.000178603	34.3972	0.000178603	6.17487	0.000178603	0.78952		0.842069		5.62126e-19
AT5G19097		transposable_element_gene;(source:Araport11);copia-like retrotransposon family, has a 1.4e-284 P-value blast match to GB:CAA72989 open reading frame 1 (Ty1_Copia-element) (Brassica oleracea);(source:TAIR10)	10.0211	0.000178603	5.37822	0.000178755	3.23055	0.000336967	10.2052	0.000178603	6.16122	0.000178621	17.4084	0.000178603	6.19021	0.00017862	1.17023		0.938495		4.55678e-11
AT2G29710		UDP-Glycosyltransferase superfamily protein;(source:Araport11)	14.7031	0.000178603	5.62078	0.000178603	3.22934	0.00019014	7.98346	0.000178603	2.89355	0.000214215	26.9843	0.000178603	2.90633	0.000212241	2.18312	0.00227135	1.47955		3.70795e-13
AT2G32490		pseudogene of 3'-5' exonuclease domain-containing protein	6.82389	0.000178603	6.02991	0.000178603	3.22441	0.000198924	8.3461	0.000178603	4.50242	0.00017866	9.03477	0.000178603	5.43702	0.000178605	0.849908		1.07504		4.68119e-11
AT5G26320		TRAF-like family protein;(source:Araport11)	2.84983	0.00309712	2.93422	0.00233386	3.21731	0.00099761	2.9072	0.0025504	1.91192		2.22128	0.036109	1.73865		3.14708	0.00121097	1.36344		1.18915e-06
AT4G39940	APK2	adenosine-5'-phosphosulfate-kinase (akn2) mRNA, complete The mRNA is cell-to-cell mobile.	7.04737	0.000178603	4.02202	0.000178603	3.21714	0.000178603	6.09638	0.000178603	2.99765	0.000178603	11.214	0.000178603	3.17578	0.000178603	1.38649	0.000251323	1.12785		5.04693e-19
AT3G04720	PR4	Encodes a protein similar to the antifungal chitin-binding protein hevein from rubber tree latex. mRNA levels increase in response to ethylene and turnip crinkle virus infection. The mRNA is cell-to-cell mobile.	0.851535		1.66934	0.0448287	3.20995	0.000186258	0.956214		1.12701		0.977387		2.69681	0.000205137	0.692811		0.762781		2.20449e-08
AT3G15510	ATNAC2	Note of caution: not to be confused with another protein (AtNAC6 locus AT5G39610) which on occasion has also been referred to as AtNAC2.	3.46881	0.000178603	2.33517	0.000187057	3.18978	0.000178603	4.22552	0.000178603	1.81995	0.000727968	5.31242	0.000178603	2.79516	0.000178617	0.603726	0.00420004	1.06265		2.55563e-12
AT5G40210	UMAMIT42	nodulin MtN21-like transporter family protein	17.0173	0.000178603	6.66891	0.000178603	3.1895	0.000178603	11.2807	0.000178603	4.28783	0.000178603	39.7779	0.000178603	6.5519	0.000178603	1.47712	0.0120802	0.932011		1.81991e-17
AT3G29610		transposable_element_gene;(source:Araport11);similar to unknown protein [Arabidopsis thaliana] (TAIR:AT3G31406.1);(source:TAIR10)	2.83333		1.45271		3.18546	0.0275065	1.78777		0.536068		4.2388	0.00366886	2.8381		1.03587		0.516406		0.000166335
AT2G30540		Thioredoxin superfamily protein;(source:Araport11)	5.01214	0.000178603	3.68143	0.000178606	3.17633	0.000178693	6.88476	0.000178603	3.06263	0.000178808	3.94518	0.000178604	1.74672	0.00946184	0.806022		1.01602		5.03018e-11
AT2G16980		Major facilitator superfamily protein;(source:Araport11)	4.74832	0.000178603	4.06516	0.000178603	3.17624	0.000178609	3.97066	0.000178603	3.10484	0.000178614	5.81947	0.000178603	4.66068	0.000178603	1.5563	0.030905	0.829192		8.97827e-12
AT4G25940		ENTH/ANTH/VHS superfamily protein;(source:Araport11)	0.939088		1.87487	0.000243892	3.17526	0.000178603	0.632643	0.0038487	0.774083		0.825496		3.05833	0.000178603	0.877767		1.01427		5.66585e-12
AT1G15520	PDR12	ABC transporter family involved in ABA transport and resistance to lead. Localizes to plasma membrane. Upregulated by lead. Expressed in leaves, flowers, stomata and roots.	1.2005		2.29189		3.17455	0.0213324	0.5239		0.537917		0.672194		1.44533		1.86374		2.01368		0.00516527
AT4G31800	WRKY18	Pathogen-induced transcription factor. Binds W-box sequences in vitro. Forms protein complexes with itself and with WRKY40 and WRKY60. Constitutive expression of WRKY18 enhanced resistance to P. syringae, but its coexpression with WRKY40 or WRKY60 made plants more susceptible to both P. syringae and B. cinerea. WRKY18, WRKY40, and WRKY60 have partially redundant roles in response to the hemibiotr…	4.47538	0.000178603	4.2063	0.000178603	3.16754	0.000178603	3.46718	0.000178603	2.59663	0.000178603	2.91325	0.000178603	1.91454	0.000178603	1.24165	0.0108673	1.3677	0.000322382	3.96626e-16
AT4G32480		sugar phosphate exchanger, putative (DUF506);(source:Araport11)	5.40851	0.000178603	3.51832	0.000178603	3.16153	0.000178603	4.73977	0.000178603	2.87816	0.000178603	3.66222	0.000178603	4.17101	0.000178603	0.97383		2.54205	0.000178606	2.7516e-14
AT2G25460		EEIG1/EHBP1 protein amino-terminal domain protein;(source:Araport11)	6.09391	0.000178603	4.00573	0.000178603	3.15421	0.000178605	3.81777	0.000178603	2.1857	0.000206802	8.07598	0.000178603	3.04596	0.000178609	1.73335	0.00298037	1.66093	0.00667122	1.60104e-12
AT1G17190	GSTU26	Encodes glutathione transferase belonging to the tau class of GSTs. Naming convention according to Wagner et al. (2002).	15.107	0.000178603	6.36154	0.000178603	3.14627	0.000178861	11.7601	0.000178603	3.5234	0.000178624	30.0158	0.000178603	6.21794	0.000178603	1.5788		0.980213		1.46878e-14
AT1G71140		MATE efflux family protein;(source:Araport11)	1.94002	0.000210009	2.06344	0.000190157	3.14581	0.000178603	1.65875	0.00138486	1.78002	0.000403555	1.80801	0.00033376	1.90089	0.000227168	0.818589		1.0091		3.79763e-09
AT5G21960		encodes a member of the DREB subfamily A-5 of ERF/AP2 transcription factor family. The protein contains one AP2 domain. There are 15 members in this subfamily including RAP2.1, RAP2.9 and RAP2.10.	20.1027	0.000178603	8.0402	0.000178603	3.14435	0.000198827	20.806	0.000178603	9.79534	0.000178603	19.7079	0.000178603	5.85972	0.000178603	1.03696		1.21162		1.29893e-13
AT3G28153		transposable_element_gene;(source:Araport11);non-LTR retrotransposon family (LINE), has a 1.3e-30 P-value blast match to GB:AAB41224 ORF2 (LINE-element) (Rattus norvegicus);(source:TAIR10)	1.36258		1.77718	0.0168111	3.14096	0.000186476	0.848908		1.19844		1.95146	0.00408096	3.36647	0.000178888	1.1123		1.01945		1.98051e-07
AT5G59040	COPT3	encodes a member of copper transporter family and functionally complements a high affinity copper transporter mutant in yeast	20.2071	0.000178605	9.17858	0.00018957	3.13103	0.024124	14.6401	0.000178656	1.15966		180.417	0.000178603	6.19434	0.00030797	1.10869		1.37536		1.34615e-11
AT3G19270	CYP707A4	Encodes a protein with ABA 8'-hydroxylase activity, involved in ABA catabolism. Member of the CYP707A gene family.	5.90408	0.000178793	2.46609	0.00762142	3.13096	0.000709777	2.89558	0.0014582	0.894201		6.21161	0.000178695	1.76728		2.20887	0.02419	1.31376		1.45078e-07
AT1G76520	PILS3	Auxin efflux carrier family protein;(source:Araport11)	1.657	0.000185892	2.14881	0.000178603	3.12972	0.000178603	1.29267	0.0105619	1.38966	0.000877358	1.53598	0.000197307	2.24891	0.000178603	1.11482		1.11779		7.67715e-12
AT3G57520	RS2	SIP2 encodes a raffinose-specific alpha-galactosidase that catalyzes the breakdown of raffinose into alpha-galatose and sucrose. This enzyme may function in unloading raffinose from the phloem as part of sink metabolism. Although it was originally predicted to act as a raffinose synthase (RS), that activity was not observed for recombinant SIP2.	6.34348	0.000178603	4.07202	0.000178603	3.12328	0.000178607	5.2045	0.000178603	2.17108	0.000214725	5.82389	0.000178603	3.70892	0.000178603	1.10705		1.14368		2.97813e-12
AT2G22930		UDP-Glycosyltransferase superfamily protein;(source:Araport11)	7.7673	0.000178603	4.8648	0.000178603	3.12157	0.000178657	6.93688	0.000178603	3.9307	0.000178603	11.7724	0.000178603	5.271	0.000178603	1.55793	0.0477924	1.00058		3.67995e-13
AT5G32590		myosin heavy chain-like protein;(source:Araport11)	4.97559	0.000591385	4.15662	0.00196453	3.12051	0.0171866	8.77387	0.000188053	4.24029	0.00169919	4.50119	0.0011148	1.35582		0.999758		1.46153		3.20818e-06
AT2G42530	COR15B	Encodes COR15B, a protein that protects chloroplast membranes during freezing.	4.28635	0.00084975	3.27818	0.00672817	3.12027	0.0100484	2.91525	0.0174139	2.03606		2.16032		1.57592		3.54973	0.003541	4.66827	0.000497006	5.83845e-06
AT5G64501		pseudogene of pyrophosphorylase 6;(source:Araport11)	1.48479		1.85341		3.11827	0.00182833	1.58347		1.30271		1.06673		0.970353		2.53382	0.0132028	1.86093		0.000615326
AT5G03010		Galactose oxidase/kelch repeat superfamily protein;(source:Araport11)	1.66668		1.47691		3.11285	0.0309673	0.529917		0.845115		0.440134		0.583061		2.34392		2.79012		0.0396947
AT3G50260	CEJ1	Encodes a member of the DREB subfamily A-5 of ERF/AP2 transcription factor family. The protein contains one AP2 domain. Involved in defense and freezing stress responses. There are 16 members in this subfamily including RAP2.1, RAP2.9 and RAP2.10. The mRNA is cell-to-cell mobile.	1.39239	0.00827019	2.27243	0.000178603	3.1115	0.000178603	0.639096	0.000422567	1.28603		1.32118	0.0362559	2.97094	0.000178603	1.22646		0.927069		6.81806e-12
AT3G22100		basic helix-loop-helix (bHLH) DNA-binding superfamily protein;(source:Araport11)	0.916834		1.32996		3.10269	0.000298609	1.19269		1.11859		1.20169		2.26201	0.00648294	1.53677		1.45677		3.99181e-05
AT3G48350	CEP3	Cysteine proteinases superfamily protein;(source:Araport11)	8.45335	0.000178603	4.91715	0.000178603	3.09599	0.0001891	4.18687	0.000178615	2.82035	0.00020411	8.99111	0.000178603	2.68935	0.000227234	2.47617	0.00034754	1.68017		2.85469e-11
AT2G39420	MAGL8	alpha/beta-Hydrolases superfamily protein;(source:Araport11)	9.80846	0.000178603	5.84789	0.000178603	3.09204	0.000178603	6.78297	0.000178603	4.20153	0.000178603	15.7887	0.000178603	4.98807	0.000178603	1.74755	0.000286039	0.963735		3.69601e-16
AT3G17860	JAZ3	JAZs are direct targets of the SCFCOI1 E3 ubiquitin-ligase and JA treatment induces their proteasome-mediated degradation. Furthermore, JAI3 negatively regulates the key transcriptional activator of JA responses, AtMYC2. The C-terminal portion of JAZ3, including the Jas domain, appears to be important for JAZ3-COI1 binding in the presence of coronatine.	9.02678	0.000178603	5.11742	0.000178603	3.09093	0.000178603	10.4258	0.000178603	4.90975	0.000178603	11.5613	0.000178603	4.40719	0.000178603	1.06154		0.931213		2.39836e-15
AT3G23510		Cyclopropane-fatty-acyl-phospholipid synthase;(source:Araport11)	9.21676	0.000178603	6.42365	0.000178604	3.0721	0.000306809	6.08444	0.000178607	3.34089	0.000224249	9.60352	0.000178603	6.33407	0.000178605	1.712		0.754709		1.57252e-10
AT5G64800	CLE21	Member of a large family of putative ligands homologous to the Clavata3 gene. Consists of a single exon.	1.20157		2.19197		3.07138	0.00227974	1.26387		1.59034		0.432487	0.0334961	2.61297	0.0105563	0.618893		0.651994		6.2287e-07
AT5G60300	DORN1	Lectin Receptor Kinase involved in protein-protein interactions with RGD-containing proteins as potential ligands. Role in cell wall-plasma membrane adhesion. Involved in Phytophthora resistance.	3.78636	0.000178603	3.43103	0.000178603	3.06975	0.000178603	3.05607	0.000178603	2.09483	0.000178651	5.6143	0.000178603	3.22033	0.000178603	1.21625		0.826476		2.29985e-13
AT1G78860		curculin-like (mannose-binding) lectin family protein, low similarity to Ser/Thr protein kinase (Zea mays) GI:2598067; contains Pfam profile PF01453: Lectin (probable mannose binding) but not the protein kinase domain of the Z. mays protein	1.3796	0.00072846	2.09665	0.000178603	3.0667	0.000178603	0.774524	0.00752817	0.908791		0.980841		1.87031	0.000178603	1.29518	0.00669657	1.18186		2.57744e-12
AT5G23660	SWEET12	Encodes a member of the SWEET sucrose efflux transporter family proteins.	4.25774	0.000178603	3.15524	0.000178603	3.06616	0.000178603	1.88941	0.000178629	1.51998	0.000319673	2.45356	0.000178603	1.69454	0.000187715	3.04785	0.000178603	2.05801	0.000178604	2.97131e-13
AT2G23620	MES1	Encodes a protein shown to have carboxylesterase activity, methyl salicylate esterase activity, methyl jasmonate esterase activity, and methyl IAA esterase activity in vitro. MES1 appears to be involved in MeSA hydrolysis in planta. Expression of MES1 can restore systemic acquired resistance in SAR-deficient tobacco plants. This protein does not act on MeGA4, or MEGA9 in vitro.	6.18398	0.000178603	5.02086	0.000178603	3.06219	0.000178603	5.52076	0.000178603	3.88907	0.000178603	6.33801	0.000178603	4.95556	0.000178603	1.32397		0.987416		2.40108e-13
AT5G28340		Tetratricopeptide repeat (TPR)-like superfamily protein;(source:Araport11)	1.11421		1.11834		3.05634	0.0173596	1.92378		1.21578		0.702608		0.833697		2.05561		2.25222		0.00235473
AT2G13706		Pseudogene of AT4G15975; zinc finger (C3HC4-type RING finger) family protein	1.0134		1.01007		3.05365	0.0055742	1.2585		1.36571		1.975		1.14259		1.00252		1.00724		0.00547715
AT2G18720		Translation elongation factor EF1A/initiation factor IF2gamma family protein;(source:Araport11)	6.57164	0.000178603	3.93779	0.000178603	3.05212	0.000178711	6.95921	0.000178603	3.82417	0.000178603	6.20053	0.000178603	2.64499	0.000187816	1.09941		1.24937		5.89776e-12
AT1G17744		hypothetical protein;(source:Araport11)	1.06947		1.87046		3.04697	0.00165346	0.808838		1.06854		0.924005		1.9481		1.22367		1.07974		0.000914488
AT5G23840		MD-2-related lipid recognition domain-containing protein;(source:Araport11)	12.6093	0.000178603	6.83485	0.0001787	3.04511	0.00156232	10.364	0.000178603	4.46855	0.00020445	27.19	0.000178603	8.26292	0.00017861	1.67832		0.769576		6.41803e-11
AT5G08240		transmembrane protein;(source:Araport11)	4.34464	0.000349394	3.31953	0.00237583	3.04392	0.00508072	2.89902	0.00784615	1.94973		5.58677	0.000197734	3.49603	0.00153078	1.90459		1.20227		6.38293e-06
AT3G59750	LECRK-V.8	Concanavalin A-like lectin protein kinase family protein;(source:Araport11)	5.7834	0.000178603	2.95868	0.000178603	3.04192	0.000178603	7.75723	0.000178603	3.55945	0.000178603	10.8695	0.000178603	2.87575	0.000178603	1.2871		1.28002		9.19759e-15
AT1G53990	GLIP3	Contains lipase signature motif and GDSL domain. The mRNA is cell-to-cell mobile.	0.653891		1.73215		3.02217	0.0281071	0.445646		1.15533		0.281883	0.00864761	1.89808		1.70453		1.19565		3.98768e-05
AT2G02310	PP2-B6	phloem protein 2-B6;(source:Araport11)	8.81489	0.000178604	4.63789	0.000193619	3.01335	0.00138142	5.39388	0.00018668	2.94108	0.00174143	24.5013	0.000178603	6.0363	0.000178907	1.74471		0.917866		4.18327e-10
AT5G04370	NAMT1	A member of the Arabidopsis SABATH methyltransferase gene family. Encodes NAMT1, a methyltransferase that methylates nicotinic acid.	5.0122	0.000218435	3.17816	0.0031657	3.01308	0.00507949	6.92969	0.000186415	3.76042	0.000780695	4.20807	0.000382611	3.0247	0.00490761	1.30662		1.71412		5.66247e-07
AT2G47150		NAD(P)-binding Rossmann-fold superfamily protein;(source:Araport11)	3.63876	0.000879741	2.81447	0.00826694	3.0116	0.0044645	3.92427	0.000513009	2.54303	0.0207636	6.11576	0.000188376	2.84372	0.00752339	2.41708	0.0326463	1.06678		5.397e-07
AT1G06002		Potential natural antisense gene, locus overlaps with AT1G06000	6.02668	0.000178603	3.93456	0.000178603	3.00919	0.000178676	3.41906	0.000178606	2.73521	0.000186105	4.05627	0.000178603	2.62976	0.000186966	1.4854		1.2526		1.18443e-10
AT3G45638		other_RNA;(source:Araport11)	23.1026	0.000178603	9.11074	0.000178603	3.00694	0.000189898	21.9747	0.000178603	3.89383	0.000178637	64.6209	0.000178603	8.27073	0.000178603	1.08622		0.860936		2.60742e-15
AT1G70130	LECRK-V.2	Concanavalin A-like lectin protein kinase family protein;(source:Araport11)	6.50649	0.000256013	4.09837	0.00308911	3.00647	0.0299654	7.67988	0.00020237	1.53045		12.7631	0.000178769	2.08631		0.273995	0.00723502	0.874269		8.01154e-09
AT5G10520	RBK1	ROP binding protein kinases 1;(source:Araport11)	1.29071		1.93541	0.000245615	3.00644	0.000178603	0.931876		1.01244		1.06292		2.99742	0.000178603	1.02032		0.789446		1.1283e-09
AT1G05680	UGT74E2	Encodes a UDP-glucosyltransferase, UGT74E2, that acts on IBA (indole-3-butyric acid) and affects auxin homeostasis. The transcript and protein levels of this enzyme are strongly induced by H2O2 and may allow integration of ROS (reactive oxygen species) and auxin signaling. This enzyme can also transfer glycosyl groups to several compounds related to the explosive TNT when this synthetic compound …	0.75267		0.962259		3.0064	0.0196516	1.01762		1.79554		0.776076		1.38873		3.22744	0.0113494	3.19913	0.0121526	9.93497e-06
AT5G35657		transposable_element_gene;(source:Araport11);Mutator-like transposase family, has a 1.1e-79 P-value blast match to O65231 /281-442 Pfam PF03108 MuDR family transposase (MuDr-element domain);(source:TAIR10)	2.1176		2.19502		3.00414	0.0171922	4.07698	0.00158788	2.6416	0.0462345	4.64123	0.000651326	2.07082		1.24485		1.11894		9.22321e-05
AT4G40065		other_RNA;(source:Araport11)	1.59934	0.000223107	2.09512	0.000178604	3.00381	0.000178603	1.13371		1.17982		1.74784	0.000186855	2.14908	0.000178603	0.738632	0.00964049	0.758981	0.0220622	1.63722e-12
AT5G55570		transmembrane protein;(source:Araport11)	1.51558		0.879513		2.99576	0.000611228	0.972925		1.43522		0.672762		1.05514		1.66776		2.56563	0.00287351	9.98531e-05
AT4G22212		Encodes a defensin-like (DEFL) family protein.	6.24529	0.000178603	4.93138	0.000178603	2.98577	0.000178872	3.77964	0.000178604	2.68126	0.000187935	7.60098	0.000178603	4.92701	0.000178603	1.66183	0.0195535	0.95626		1.21994e-11
AT1G69890		actin cross-linking protein (DUF569);(source:Araport11)	3.22564	0.000178603	2.78711	0.000178603	2.98252	0.000178603	2.84488	0.000178603	1.97378	0.000178606	5.26063	0.000178603	2.35141	0.000178603	1.34063	0.00895784	1.7396	0.000186161	9.53067e-15
AT2G36590	ATPROT3	Encodes a proline transporter with affinity for gly betaine, proline, and GABA. Protein is expressed in leaves, flowers and siliques but to a much lesser extent in roots.	7.90898	0.000178603	4.65657	0.000178603	2.98242	0.000178605	5.93614	0.000178603	3.30104	0.000178603	8.34122	0.000178603	2.58404	0.000178738	1.93841	0.000326812	1.87407	0.000483653	9.25733e-14
AT1G22400	UGT85A1	UDP-Glycosyltransferase superfamily protein;(source:Araport11)	3.14284	0.000178607	3.0197	0.000178616	2.97313	0.000178623	2.62284	0.00018593	2.067	0.000282738	2.64199	0.000185862	2.49085	0.000186972	1.17751		1.37328		4.48947e-09
AT2G04038	bZIP48	basic leucine-zipper 48;(source:Araport11)	3.89418	0.00475743	3.79661	0.00572927	2.96482	0.0346751	6.55214	0.000258513	3.18417	0.0207869	7.00925	0.000226787	3.15529	0.0222057	1.09947		1.50489		5.49165e-06
AT3G45245		Encodes a ECA1 gametogenesis related family protein	1.56428		1.32546		2.96283	0.0185747	1.17125		0.981311		1.03788		1.02282		0.972846		0.9958		0.0258679
AT3G15210	ERF4	Encodes a member of the ERF (ethylene response factor) subfamily B-1 of ERF/AP2 transcription factor family (ATERF-4). The protein contains one AP2 domain. Acts as a negative regulator of JA-responsive defense gene expression and resistance to the necrotrophic fungal pathogen Fusarium oxysporum and antagonizes JA inhibition of root elongation. The mRNA is cell-to-cell mobile.	2.4457	0.000178603	2.37161	0.000178603	2.96204	0.000178603	1.87841	0.000178866	1.58182	0.000296755	2.10199	0.000178606	2.37026	0.000178603	1.30709	0.0395317	1.39387	0.0061403	6.0519e-11
AT3G02020	AK3	encodes a monofunctional aspartate kinase	2.58995	0.000188575	3.45771	0.000178607	2.95972	0.000178782	2.12839	0.000354911	2.67592	0.000187008	1.46859		3.7312	0.000178604	1.69059	0.0117805	0.941833		1.06976e-09
AT3G54640	TSA1	Catalyzes the conversion of indole-3-glycerolphosphate to indole, the penultimate reaction in the biosynthesis of tryptophan. Functions as a heterocomplex with tryptophan synthase beta subunit (TSA2).	7.3045	0.000178603	3.56191	0.000178603	2.95445	0.000178603	6.78372	0.000178603	2.80101	0.000178603	9.3693	0.000178603	3.13845	0.000178603	1.19381		1.19856		1.79613e-17
AT4G03790		transposable_element_gene;(source:Araport11);gypsy-like retrotransposon family (Athila), has a 2.2e-286 P-value blast match to GB:CAA57397 Athila ORF 1 (Arabidopsis thaliana);(source:TAIR10)	2.10373		2.33679		2.95392	0.0374034	1.87777		0.900318		0.650411		0.469517		3.63166	0.00844355	3.84106	0.0056089	0.00135795
AT5G61610		Oleosin family protein;(source:Araport11)	1.18709		1.9972	0.00030685	2.94491	0.000178612	0.813072		0.757209		1.11295		2.37305	0.00018779	0.807947		1.30055		1.60428e-10
AT3G46700		UDP-Glycosyltransferase superfamily protein;(source:Araport11)	4.37452	0.000318783	2.9344	0.00643137	2.94481	0.00623004	3.80283	0.00071814	3.75697	0.000784726	6.63414	0.000187003	2.11109		1.55038		1.14904		1.03618e-06
AT4G27654		transmembrane protein;(source:Araport11)	4.54074	0.0014519	5.24651	0.000584676	2.94146	0.0343083	5.91427	0.000335586	4.04202	0.00332589	2.35034		1.85223		1.58333		3.58429	0.00805682	1.2219e-05
AT4G15920	SWEET17	Encodes a vacuolar fructose transporter expressed in parenchyma and xylem that controls leaf fructose content. When its expression is reduced, fructose accumulates in leaves.	2.99185	0.000178603	2.98451	0.000178603	2.92902	0.000178603	3.20647	0.000178603	2.54876	0.000178603	3.03373	0.000178603	2.92388	0.000178603	0.865312		0.757153	0.0152198	9.0101e-14
AT5G67480	BT4	BTB and TAZ domain protein. Located in cytoplasm and expressed in fruit, flower and leaves.	3.61505	0.000178603	3.20491	0.000178603	2.92808	0.000178603	3.16079	0.000178603	2.24631	0.000178603	2.51939	0.000178603	2.31043	0.000178603	0.956168		1.21346	0.0141781	5.04598e-16
AT1G25155		Glutamine amidotransferase type 1 family protein;(source:Araport11)	3.12558	0.000178609	2.149	0.000232477	2.9211	0.000178641	2.81976	0.000178698	2.22467	0.000207668	3.95335	0.000178603	2.4844	0.000187294	1.10708		1.20529		1.26767e-09
AT2G27300	NAC040	NTL8 is a membrane-associated NAC transcription factor that binds both TRY and TCL1. Overexpression results in fewer trichomes.	3.7167	0.000178643	2.66923	0.000207222	2.91943	0.000189692	1.65868	0.0474777	1.31066		4.99578	0.000178603	2.00317	0.00283774	1.66474	0.0450578	1.47541		1.80506e-08
AT5G18860	NSH3	Encodes a purine nucleoside hydrolase active in the apoplast. It might play a role in salvaging extracellular ATP. NSH3 transcript levels rise in response to jasmonic acid and wounding.	7.03731	0.000178603	4.30147	0.000178603	2.91317	0.000178682	6.62102	0.000178603	3.78653	0.000178603	11.7316	0.000178603	4.20977	0.000178603	1.39165		1.1659		2.63132e-13
AT4G38000	DOF4.7	DNA binding with one finger 4.7;(source:Araport11)	7.20184	0.000178603	2.8455	0.000544539	2.91253	0.00045099	5.15945	0.000178676	2.04358	0.0217769	5.52512	0.000178626	2.8433	0.000548137	1.47822		1.71327		5.29271e-09
AT1G07620	TRM32	GTP-binding protein Obg/CgtA;(source:Araport11)	0.946868		1.07757		2.91092	0.000218123	0.494909	0.00736144	0.545857	0.027585	0.569696	0.0481931	1.72418		1.77093	0.0429959	1.65449		1.11603e-06
AT3G22160	JAV1	VQ motif-containing protein;(source:Araport11)	3.59619	0.000178603	3.00853	0.000178603	2.91035	0.000178603	2.77582	0.000178603	1.7893	0.000178603	4.10513	0.000178603	2.29754	0.000178603	1.0934		1.43416	0.00020631	6.10976e-16
AT3G49570	LSU3	response to low sulfur 3;(source:Araport11)	4.12254	0.000178603	2.78731	0.000178648	2.90447	0.000178617	3.18061	0.000178604	2.64676	0.000178778	4.32083	0.000178603	2.36923	0.000187941	1.55033	0.0218334	1.47742		9.18338e-11
AT2G46650	CYTB5-C	member of Cytochromes b5 The mRNA is cell-to-cell mobile.	7.16348	0.000178603	3.44655	0.000178603	2.89943	0.000178603	6.59432	0.000178603	2.9244	0.000178603	10.5156	0.000178603	2.99365	0.000178603	1.46107	0.00045148	1.18538		2.1707e-17
AT3G20660	AtOCT4	organic cation/carnitine transporter4;(source:Araport11)	2.75858	0.000178679	2.28709	0.000192351	2.89788	0.000178623	2.51859	0.000186173	1.81205	0.0012688	3.54997	0.000178603	2.06331	0.000255826	1.34065		1.06146		4.72058e-09
AT1G05575		transmembrane protein;(source:Araport11)	2.28721	0.000197856	2.53237	0.000186684	2.89085	0.000178655	1.37834		1.20325		2.48737	0.000187306	2.42624	0.000188727	1.28882		1.09275		1.04021e-07
AT4G13290	CYP71A19	putative cytochrome P450	3.64101	0.000305724	2.48323	0.00846968	2.88875	0.00181528	4.41773	0.000197211	2.96851	0.00139466	3.79531	0.000259442	3.51995	0.000363235	1.38216		1.22223		8.25363e-07
AT5G56490	ATGULLO4	D-arabinono-1,4-lactone oxidase family protein;(source:Araport11)	9.7663	0.000178841	5.57312	0.000245442	2.88588	0.0185118	9.10365	0.000185946	2.42332		7.24057	0.000190222	2.09657		0.862676		1.73506		6.88306e-08
AT1G22380	UGT85A3	Encodes a putative UDP-glucosyl transferase. At1g22380 was initially identified as encoding the protein AAF87154, which has been classified as a bHLH protein (AtbHLH152). Subsequently it has been found that the AAF87154 protein appears to be encoded by the AT1G23970 genomic locus.	2.67814	0.000602131	3.32538	0.000205222	2.884	0.000336721	2.7177	0.000527102	2.47529	0.00138402	2.0137	0.0172038	1.94348	0.0265585	1.58058		2.44331	0.00160649	1.17165e-06
AT5G05730	ASA1	ASA1 encodes the alpha subunit of anthranilate synthase, which catalyzes the rate-limiting step of tryptophan synthesis. ASA1 is induced by ethylene, and forms a link between ethylene signalling and auxin synthesis in roots.	7.18166	0.000178603	3.48612	0.000178603	2.88378	0.000178603	9.54825	0.000178603	3.38561	0.000178603	9.776	0.000178603	3.01392	0.000178603	1.03194		1.17694		3.86029e-17
AT4G24010	CSLG1	encodes a protein similar to cellulose synthase	13.3551	0.000178603	4.92079	0.000178626	2.88359	0.000294941	12.2568	0.000178603	5.46785	0.000178606	17.2051	0.000178603	2.83267	0.000326599	1.36546		1.08468		2.53697e-12
AT3G11580	SOD7	SOD7 encodes nuclear localized B3 DNA binding domain and a transcriptional repression motif. Belongs to the RAV gene family. Functions in regulation of seed size and binds to and represses KLU.	6.66086	0.000178603	4.00047	0.000178619	2.87329	0.000194129	4.19966	0.000178608	2.77206	0.000201869	6.43642	0.000178603	2.82609	0.000197116	2.15827	0.00123605	1.73577	0.0291864	1.03802e-10
AT3G49580	LSU1	response to low sulfur 1;(source:Araport11)	4.80995	0.000178637	3.09566	0.000224016	2.87061	0.000300924	3.30036	0.000200231	3.11317	0.00022093	4.06859	0.000186031	2.19198	0.00480794	1.61908		1.77218		3.54098e-08
AT2G25735		hypothetical protein;(source:Araport11)	3.93333	0.000178603	3.10035	0.000178603	2.87003	0.000178603	3.14822	0.000178603	1.54958	0.00298108	4.88948	0.000178603	2.25003	0.000178682	0.856268		1.71731	0.0003853	1.55206e-13
AT1G77520		O-methyltransferase family protein;(source:Araport11)	4.87241	0.000178701	2.63811	0.000885823	2.85907	0.000426637	4.59489	0.000178857	2.3976	0.00257977	2.3759	0.0028716	2.66585	0.000793382	1.43505		1.58963		1.59557e-07
AT3G51970	AtSAT1	acyl-CoA sterol acyl transferase 1;(source:Araport11)	4.00411	0.000178603	3.47156	0.000178603	2.85167	0.000178603	2.59675	0.000178603	2.05499	0.000178603	3.34252	0.000178603	2.48229	0.000178603	1.53183	0.000178778	1.14282		7.16332e-16
AT1G70270		transcription factor;(source:Araport11)	3.48922	0.00523985	2.49068		2.84949	0.0258208	1.69948		1.63419		1.61397		0.898063		2.54766		1.99602		0.00294984
AT2G45360		ankyrin repeat/KH domain protein (DUF1442);(source:Araport11)	9.59165	0.000178603	5.09969	0.000178603	2.84369	0.000192169	7.12179	0.000178603	2.79616	0.00019461	20.2087	0.000178603	4.24888	0.000178605	1.43048		0.750739		6.75613e-13
AT3G06500	ALKALINE/NEUTRAL INVERTASE C (A/N-InvC)	Encodes an alkaline/neutral invertase which localizes in mitochondria. It may be modulating hormone balance in relation to the radicle emergence. Mutants display severely reduced shoot growth and reduced oxygen consumption. Mutant root development is not affected as reported for A/N-InvA mutant (inva) plants. The mRNA is cell-to-cell mobile.	3.00183	0.000178603	2.72646	0.000178603	2.84094	0.000178603	2.18213	0.000178603	1.71439	0.000178657	3.28962	0.000178603	2.53276	0.000178603	0.934824		0.941647		4.39954e-14
AT1G55020	LOX1	lipoxygenase, a defense gene conferring resistance Xanthomonas campestris The mRNA is cell-to-cell mobile.	2.80741	0.000202735	2.36449	0.000485605	2.84017	0.000199579	2.08437	0.00234661	2.45319	0.000351372	2.56252	0.000266633	2.88958	0.000195897	1.91636	0.00788557	1.3429		1.39707e-07
AT1G28370	ERF11	encodes a member of the ERF (ethylene response factor) subfamily B-1 of ERF/AP2 transcription factor family. The protein contains one AP2 domain. There are 15 members in this subfamily including ATERF-3, ATERF-4, ATERF-7, and leafy petiole.	1.33855		1.81183		2.83996	0.00718049	0.430099	0.0438118	0.821604		2.1235		2.24185		1.03044		1.40422		4.2332e-06
AT1G66800		Its expression is enriched in non-root hair cells (compared to root hair cells) and this enrichment is associated with increase in the transcription-associated mark trimethylation of H3 lysine 4 (H3K4me3) and decrease in the Polycomb silencing-associated mark trimethylation of H3 lysine 27 (H3K27me3) in non-root hair cells relative to root-hair cells. Protein sequence is similar to Eucalyptus gun…	10.5957	0.000178603	6.18735	0.000178944	2.83827	0.00297392	9.59752	0.000178604	4.17364	0.000225652	19.2432	0.000178603	7.3774	0.000178634	1.25442		0.746785		2.48972e-10
AT2G32820		Transcription elongation factor (TFIIS) family protein;(source:Araport11)	1.02715		0.959764		2.8359	0.0316164	1.04965		0.962053		1.18241		1.04512		0.988775		0.951772		0.0493034
AT1G16410	CYP79F1	member of CYP79F The mRNA is cell-to-cell mobile.	2.93027	0.000212513	3.74169	0.000185931	2.83415	0.000231431	1.1753		2.09481	0.00430156	1.1453		4.20241	0.000178661	2.64663	0.000318502	0.966857		1.12466e-08
AT1G32900	GBSS1	UDP-Glycosyltransferase superfamily protein;(source:Araport11)	8.59946	0.000178606	2.78378	0.0033813	2.81126	0.00306395	5.25199	0.000187651	2.7708	0.00354101	4.12315	0.00022711	1.28429		1.6808		1.31224		4.59778e-08
AT2G04400		Aldolase-type TIM barrel family protein;(source:Araport11)	4.95669	0.000178603	2.86714	0.000178603	2.80952	0.000178603	4.97169	0.000178603	2.30596	0.000178603	5.99031	0.000178603	2.34438	0.000178603	1.10407		1.13462		3.52413e-16
AT3G14310	PME3	encodes a pectin methylesterase, targeted by a cellulose binding protein (CBP) from the parasitic nematode Heterodera schachtii during parasitism.	2.46689	0.000178603	2.50932	0.000178603	2.80783	0.000178603	2.18662	0.000178604	1.5809	0.000329391	2.61997	0.000178603	3.05355	0.000178603	0.924431		1.04107		4.19656e-12
AT3G16400	ATMLP-470	Encodes a nitrile-specifier protein NSP1 responsible for constitutive and herbivore-induced simple nitrile formation in rosette leaves. NSP1 is one out of five (At3g16400/NSP1, At2g33070/NSP2, At3g16390/NSP3, At3g16410/NSP4 and At5g48180/NSP5) A. thaliana epithiospecifier protein (ESP) homologues that promote simple nitrile, but not epithionitrile or thiocyanate formation. The mRNA is cell-to-cel…	4.66465	0.000178603	3.67021	0.000178603	2.80659	0.000178603	3.07324	0.000178603	2.25659	0.000178603	4.85444	0.000178603	3.01899	0.000178603	1.88861	0.000178926	1.13509		4.59517e-14
AT4G23700	CHX17	member of Putative Na+/H+ antiporter family	1.16245		1.75713		2.8061	0.00150968	0.485736	0.0406923	1.21965		0.67394		1.74652		1.47674		1.42374		8.68571e-05
AT3G10930	IDL7	Encodes a small secreted signaling peptide that processed both N- and C-terminally after translation and is rapidly induced in response to ROS and flg22-induced stress and may act as a negative modulator of stress-induced ROS signalling.	8.49902	0.000178603	4.63223	0.000178603	2.80574	0.000178637	7.81671	0.000178603	3.63689	0.000178603	8.91302	0.000178603	2.8879	0.000178618	1.45544		1.8737	0.000643346	6.55905e-14
AT2G31230	ERF15	encodes a member of the ERF (ethylene response factor) subfamily B-3 of ERF/AP2 transcription factor family. The protein contains one AP2 domain. There are 18 members in this subfamily including ATERF-1, ATERF-2, AND ATERF-5.	1.76366	0.000329929	2.19229	0.000178948	2.80324	0.000178603	1.68165	0.000674022	1.41341	0.0324416	2.06126	0.000187411	2.44826	0.000178613	0.579585	0.000440021	0.751013		3.74668e-11
AT3G50290		HXXXD-type acyl-transferase family protein;(source:Araport11)	5.90072	0.000178603	4.25628	0.000178603	2.80193	0.000178603	5.18664	0.000178603	3.52629	0.000178603	6.18143	0.000178603	2.88757	0.000178603	1.26715	0.000460878	1.18738	0.0109173	1.27114e-19
AT4G01895		systemic acquired resistance (SAR) regulator protein NIMIN-1-like protein;(source:Araport11)	12.62	0.000178603	5.207	0.000178603	2.79805	0.00017861	16.4904	0.000178603	4.69465	0.000178603	21.7177	0.000178603	2.80318	0.00017861	0.69038		1.13651		3.93495e-16
AT3G09010		Protein kinase superfamily protein;(source:Araport11)	1.0965		1.76643	0.000536747	2.78857	0.000178604	0.798885		1.04163		1.08133		2.51776	0.00017863	1.13276		1.11774		4.93263e-09
AT4G33120		S-adenosyl-L-methionine-dependent methyltransferases superfamily protein;(source:Araport11)	9.87566	0.000178603	5.98891	0.000178744	2.78801	0.00204666	9.14881	0.000178603	3.98317	0.000213926	22.049	0.000178603	7.21429	0.000178612	1.2705		0.704876		9.74166e-11
AT1G61800	GPT2	glucose6-Phosphate/phosphate transporter 2. Expression is upregulated in the shoot of cax1/cax3 mutant. The mRNA is cell-to-cell mobile.	3.74359	0.000478485	1.92312		2.78068	0.00611317	1.2611		0.978769		1.37997		1.16306		5.75951	0.000187859	2.93718	0.00364469	8.12316e-06
AT4G39950	CYP79B2	Belongs to cytochrome P450 and is involved in tryptophan metabolism. Converts Trp to indo-3-acetaldoxime (IAOx), a precursor to IAA and indole glucosinolates. The mRNA is cell-to-cell mobile.	8.74884	0.000178603	3.96804	0.000178603	2.77791	0.000178603	7.40431	0.000178603	4.01507	0.000178603	11.8932	0.000178603	3.58972	0.000178603	1.38959	0.00546342	1.21294		3.62795e-17
AT3G06630		protein kinase family protein;(source:Araport11)	1.08049		2.05914		2.77169	0.0420849	0.998733		0.913476		0.836358		0.99884		3.01844	0.0223893	3.31408	0.0110254	0.00378774
AT2G39320		Cysteine proteinases superfamily protein;(source:Araport11)	4.01958	0.000251864	3.74266	0.000334043	2.7711	0.00393606	2.13745		1.15301		1.57475		1.45145		1.74599		1.83872		0.000222467
AT2G15080	RLP19	receptor like protein 19;(source:Araport11)	1.1489		1.65407		2.76787	0.0163351	0.708263		0.641772		0.763665		2.70478	0.0198778	0.259886	0.00103713	0.516238		1.34501e-08
AT2G14750	APK1	Encodes adenosine-5'-phosphosulfate kinase. Provides activated sulfate for sulfation of secondary metabolites, including the glucosinolates. Essential for pollen viability. The mRNA is cell-to-cell mobile.	6.36798	0.000178603	3.32895	0.000178603	2.76508	0.000178603	5.39357	0.000178603	2.74076	0.000178603	8.78247	0.000178603	2.65669	0.000178603	1.41536	0.000513403	1.25966	0.0259505	2.48953e-17
AT2G36110		Polynucleotidyl transferase, ribonuclease H-like superfamily protein;(source:Araport11)	6.15841	0.000178866	5.73494	0.000186095	2.76063	0.00342745	9.64911	0.000178603	5.14792	0.000187904	8.75157	0.000178605	5.20734	0.000187575	0.734598		1.04386		2.56331e-09
AT5G48375	TGG3/BGLU39	Is a myrosinase pseudogene that codes for a truncated and frameshifted protein. Although TGG3 apparently is a pseudogene, its mRNA is expressed specifically in stamen and petal according to RT-PCR analysis. Western analysis shows no band of the size expected for a TGG3 protein.	1.32564		2.03853		2.75882	0.00314699	1.38922		1.17107		0.755621		0.944459		1.17811		1.47185		0.0107921
AT3G28155		hypothetical protein;(source:Araport11)	1.20018		1.40635		2.75853	0.00443778	0.887575		0.998397		1.8832		3.26557	0.00091473	1.04178		1.14894		5.42931e-05
AT5G42580	CYP705A12	a member of the cytochrome P450 family	13.7209	0.000178603	6.57069	0.000178603	2.75597	0.000340363	12.5324	0.000178603	5.10582	0.000178609	25.2182	0.000178603	6.05653	0.000178603	1.27585		1.05978		7.03508e-13
AT3G08810		Galactose oxidase/kelch repeat superfamily protein;(source:Araport11)	2.06328	0.0150004	1.88411	0.0442642	2.74697	0.00056502	1.51037		1.00063		1.52532		1.53599		1.73232		1.82942		0.000751245
AT4G31380	FLP1	encodes a small protein with unknown function and is similar to flower promoting factor 1. This gene is not expressed in apical meristem after floral induction but is expressed in roots, flowers, and in low abundance, leaves.	10.2817	0.000178607	2.15114		2.74515	0.00926621	37.9297	0.000178603	6.7857	0.000186156	24.6354	0.000178603	5.35122	0.000195737	0.794013		0.78555		4.14508e-11
AT4G22100	BGLU3	beta glucosidase 2;(source:Araport11)	2.9032	0.000822308	2.23408	0.013511	2.73939	0.00145411	5.05661	0.000185916	3.85366	0.00020357	2.10388	0.026152	1.2816		2.78919	0.00120842	2.23605	0.0133796	8.81788e-09
AT1G64200	VHA-E3	vacuolar H+-ATPase subunit E isoform 3;(source:Araport11)	8.14541	0.000178603	5.18087	0.000178603	2.73911	0.000178603	6.98262	0.000178603	4.73052	0.000178603	12.8371	0.000178603	4.65071	0.000178603	1.23458		0.993587		5.17578e-17
AT2G22330	CYP79B3	Encodes a cytochrome P450. Involved in tryptophan metabolism. Converts Trp to indole-3-acetaldoxime (IAOx), a precursor to IAA and indole glucosinolates. The mRNA is cell-to-cell mobile.	8.85139	0.000178603	4.69382	0.000178603	2.73684	0.000178603	9.12845	0.000178603	4.97285	0.000178603	15.0913	0.000178603	3.92113	0.000178603	1.14809		0.996777		1.02251e-17
AT1G54010	GLL23	GDSL-motif esterase/acyltransferase/lipase. Enzyme group with broad substrate specificity that may catalyze acyltransfer or hydrolase reactions with lipid and non-lipid substrates.	3.91003	0.000178603	3.24649	0.000178603	2.73273	0.000178603	2.19285	0.000178886	1.93582	0.000195567	2.79564	0.000178603	2.05236	0.000187336	1.91895	0.000198401	1.33721		8.45044e-11
AT3G17790	ATACP5	Expression is upregulated in the shoot of cax1/cax3 mutant and is responsive to phosphate (Pi) and not phosphite (Phi) in roots and shoots.	2.01299	0.00724186	2.55805	0.000401546	2.71515	0.000272238	1.61716		1.27718		1.26899		1.32862		1.11281		1.30721		0.000136875
AT3G14630	CYP72A9	putative cytochrome P450	0.713131		1.33838		2.71367	0.0415942	1.33353		1.43557		0.451143		0.431563		1.74276		2.11834		0.00113254
AT1G31710		Copper amine oxidase family protein;(source:Araport11)	6.62692	0.000178603	3.91164	0.000178603	2.71241	0.000178603	5.76408	0.000178603	3.49678	0.000178603	8.30888	0.000178603	3.74613	0.000178603	1.33022		0.971002		1.87295e-14
AT1G78850	MBL1	curculin-like (mannose-binding) lectin family protein, low similarity to ser/thr protein kinase from Zea mays (GI:2598067); contains Pfam lectin (probable mannose binding) domain PF01453 but not the protein kinase domain of the Z. mays protein	1.4407	0.000186662	2.18917	0.000178603	2.71151	0.000178603	0.764352	0.000444803	0.93375		1.01698		2.0341	0.000178603	1.13107		1.12906		2.3492e-14
AT4G35630	PSAT1	Encodes a phosphoserine aminotransferase which is involved in serine biosynthesis in the chloroplast which operates via the phosphorylated pathway. The mRNA is cell-to-cell mobile.	4.49141	0.000178603	2.82304	0.000178603	2.70948	0.000178603	3.76505	0.000178603	2.03966	0.000178604	5.81477	0.000178603	2.60125	0.000178603	1.28212	0.0394321	1.14497		7.27373e-15
AT2G30100		pentatricopeptide (PPR) repeat-containing protein;(source:Araport11)	3.02358	0.000178603	2.89608	0.000178603	2.70877	0.000178603	2.50078	0.000178603	2.22998	0.000178603	2.92937	0.000178603	2.24026	0.000178603	1.18429		1.42418	0.000681039	2.34174e-13
AT1G24330		ARM repeat superfamily protein;(source:Araport11)	4.72248	0.000178603	3.61819	0.000178603	2.69813	0.00017862	4.04092	0.000178603	3.01846	0.000178604	4.19625	0.000178603	2.39703	0.000185921	1.27011		1.37625		1.16334e-11
AT5G64900	PEP1	Encodes a putative 92-aa protein that is the precursor of AtPep1, a 23-aa peptide which activates transcription of the defensive gene defensin (PDF1.2) and activates the synthesis of H2O2, both being components of the innate immune response.	7.92213	0.000178603	4.98624	0.000178603	2.69597	0.000178813	8.66289	0.000178603	3.35845	0.000178604	9.13486	0.000178603	3.86406	0.000178603	1.02109		1.26875		1.22405e-13
AT3G50270		HXXXD-type acyl-transferase family protein;(source:Araport11)	1.79058	0.000178669	2.30895	0.000178603	2.68118	0.000178603	2.272	0.000178603	2.53107	0.000178603	1.49456	0.000295217	2.36377	0.000178603	0.613476	0.000188991	0.924151		6.75613e-13
AT5G26220	GGCT2;1	ChaC-like family protein;(source:Araport11)	5.545	0.000178603	3.64862	0.00017873	2.67442	0.000220311	4.3048	0.000178607	2.59132	0.000245038	4.00581	0.000178622	1.42358		1.29766		1.39913		1.93061e-09
AT4G23590		Tyrosine transaminase family protein;(source:Araport11)	9.09675	0.000178603	5.18862	0.000178935	2.67072	0.00191783	7.71503	0.000178604	3.31409	0.000313252	18.1163	0.000178603	5.82557	0.000178661	1.73079		0.928184		1.03621e-10
AT3G44970		Cytochrome P450 superfamily protein;(source:Araport11)	4.66833	0.000178603	3.1753	0.000178679	2.67006	0.000188456	3.57984	0.000178607	2.85513	0.000186208	2.63452	0.000189415	2.38083	0.00021605	1.93122	0.00169264	1.40483		6.20421e-10
AT5G22355		Cysteine/Histidine-rich C1 domain family protein;(source:Araport11)	6.63585	0.000178603	4.19821	0.000178603	2.66573	0.000178678	4.76631	0.000178603	2.49556	0.000185884	9.19795	0.000178603	3.62852	0.000178603	2.02917	0.000244205	1.2438		2.65242e-13
AT1G69370	CM3	Encodes chorismate mutase 3 (CM3).	4.0349	0.000178603	3.29148	0.000178603	2.65636	0.000178603	4.18217	0.000178603	2.78636	0.000178603	6.87134	0.000178603	2.9271	0.000178603	0.85884	0.0463218	0.907341		1.20073e-18
AT1G49370		pseudogene of Transmembrane amino acid transporter family protein;(source:Araport11)	2.47717	0.000213875	3.17886	0.000178812	2.65106	0.000193151	2.37783	0.000246533	2.90327	0.000186723	1.82167	0.00652557	2.94273	0.000186426	0.89612		0.879174		2.95958e-08
AT3G09950		hypothetical protein;(source:Araport11)	17.0188	0.000178603	3.94258	0.000178619	2.64962	0.000216354	12.4701	0.000178603	2.46698	0.00029066	54.0868	0.000178603	3.42408	0.000178899	1.39566		2.04008	0.0024779	3.07741e-15
AT1G15160		MATE efflux family protein;(source:Araport11)	2.56336	0.0028055	3.2796	0.000318961	2.64803	0.00197918	1.20604		2.0539	0.032688	1.07102		3.12217	0.000431317	3.30406	0.000307083	1.59283		1.02519e-06
AT3G29250	SDR4	NAD(P)-binding Rossmann-fold superfamily protein;(source:Araport11)	5.35401	0.00017861	3.95521	0.00018665	2.64314	0.000631079	4.4014	0.000178833	3.28837	0.000205566	8.28291	0.000178603	4.44541	0.000178798	1.52323		0.899837		1.4545e-09
AT1G19570	DHAR1	Encodes a member of the dehydroascorbate reductase gene family. Critical for a mutualistic symbiosis between the host Arabidopsis and the root colonizing fungus Piriformospora indica.Encodes about 50-60% of extractable leaf GSH-dependent DHAR activity, but single knockout mutants show unaltered ascorbate and glutathione status in optimal and oxidative stress conditions (PMID:28381499). Acts redun…	8.93918	0.000178603	5.10936	0.000178603	2.64197	0.000178603	7.24746	0.000178603	4.48718	0.000178603	8.27411	0.000178603	3.23935	0.000178603	1.36356	0.00360172	1.13434		1.51944e-17
AT4G21850	MSRB9	methionine sulfoxide reductase B9;(source:Araport11)	12.5001	0.000178603	5.49749	0.000178603	2.63831	0.000178603	6.88741	0.000178603	2.12128	0.000185885	18.0137	0.000178603	3.62661	0.000178603	1.39929	0.0315148	1.07821		2.36119e-16
AT1G69880	TH8	thioredoxin H-type 8;(source:Araport11)	10.265	0.000178603	3.8344	0.000187142	2.63613	0.000609726	12.0067	0.000178603	2.76877	0.000400753	8.13727	0.000178603	1.7538		0.567466		1.40084		1.80327e-11
AT3G50310	MAPKKK20	Encodes a member of MEKK subfamily. Target promoter of the male germline-specific transcription factor DUO1. Involved in osmotic stress response via regulation of MPK6 activity. It also plays an important role in regulating cell division and cell elongation in the primary root meristematic and elongation areas. Mutants show defects in root microtubule organization.It phosphorylates MPK18 and MKK3…	2.68116	0.000178605	2.09973	0.000188704	2.63438	0.000178607	2.70576	0.000178605	1.70277	0.000873737	5.43759	0.000178603	1.86455	0.000259853	0.557445	0.000379921	0.786565		2.87894e-12
AT4G10500	DLO1	2-oxoglutarate (2OG) and Fe(II)-dependent oxygenase superfamily protein;(source:Araport11)	23.5805	0.000178603	7.7073	0.000178603	2.63094	0.000318036	13.5992	0.000178603	2.32936	0.00101338	60.9913	0.000178603	3.65167	0.00018607	3.06705	0.000196951	1.81913	0.0276923	7.20382e-15
AT5G17490	RGL3	DELLA subfamily member involved in GA signal transduction	11.7438	0.000178603	4.74691	0.000178603	2.63064	0.000178607	10.4913	0.000178603	3.67124	0.000178603	24.0433	0.000178603	3.36569	0.000178603	1.31457		1.04781		2.45451e-16
AT1G29660		GDSL-motif esterase/acyltransferase/lipase. Enzyme group with broad substrate specificity that may catalyze acyltransfer or hydrolase reactions with lipid and non-lipid substrates.	0.702822	0.0231338	1.95112	0.000191483	2.63046	0.000178603	0.534428	0.000205464	1.1756		0.230505	0.000178603	1.68939	0.000504111	0.811734		0.945861		1.01229e-13
AT3G04290	LTL1	Li-tolerant lipase 1;(source:Araport11)	1.08523		1.88569	0.00446387	2.63	0.000197881	0.554493	0.0090394	1.08236		0.586928	0.0221532	1.80686	0.00877272	2.00443	0.00174132	1.49324		6.12246e-07
AT2G44200		pre-mRNA splicing factor domain-containing protein;(source:Araport11)	3.15431	0.000199976	2.90499	0.000237574	2.62912	0.000415962	1.35427		1.42302		3.51889	0.000187942	2.34829	0.00135194	1.03787		1.29527		2.01502e-07
AT1G78460		SOUL heme-binding family protein;(source:Araport11)	0.705055	0.0486504	1.51423	0.0120446	2.62842	0.00017861	0.468329	0.000188199	0.848923		0.393201	0.000178622	2.21027	0.000186538	0.492005	0.000195698	0.702726	0.0454345	1.03848e-13
AT4G22070	WRKY31	member of WRKY Transcription Factor; Group II-b	1.71958		1.77624	0.0358032	2.62711	0.00030593	1.35952		2.30841	0.00104278	1.37357		2.4783	0.000480376	1.81768	0.0262651	1.2335		3.16386e-06
AT5G48850	SDI1	Homologous to the wheat sulphate deficiency-induced gene sdi1. Expression in root and leaf is induced by sulfur starvation. Knockout mutants retained higher root and leaf sulfate concentrations, indicating a role in regulation of stored sulfate pools.	7.07854	0.000178604	3.80114	0.000196972	2.62574	0.00157606	5.31967	0.000178694	2.50939	0.00259642	8.66859	0.000178603	1.72945		1.47626		1.27333		2.28699e-09
AT3G23635	RTFL13	ROTUNDIFOLIA like 13;(source:Araport11)	2.38252		2.36423		2.62488	0.0246214	3.08727	0.00610107	2.11193		1.83477		1.89318		0.685598		0.800695		0.000442997
AT1G78660	GGH1	The Arabidopsis protein AtGGH1 is a gamma-glutamyl hydrolase cleaving pentaglutamates to yield di- and triglutamates. The enzyme is involved in the tetrahydrofolate metabolism and located to the vacuole.	7.6607	0.000178603	4.58249	0.000178603	2.62303	0.000178603	6.26043	0.000178603	3.56324	0.000178603	12.2213	0.000178603	3.6668	0.000178603	1.31045	0.0453233	1.03517		1.61387e-16
AT3G23570		alpha/beta-Hydrolases superfamily protein;(source:Araport11)	3.29399	0.000178603	2.73937	0.000178603	2.61768	0.000178603	3.12295	0.000178603	2.66369	0.000178603	3.22777	0.000178603	2.93622	0.000178603	1.29147	0.000187678	1.17144	0.00332711	1.14647e-18
AT3G20935	CYP705A28	cytochrome P450, family 705, subfamily A, polypeptide 28;(source:Araport11)	10.6308	0.000178604	5.13974	0.000197672	2.61505	0.0126763	7.23504	0.000178843	2.70174	0.00934207	24.0996	0.000178603	5.83136	0.000188339	1.68077		1.00936		7.48464e-10
AT1G19650		Sec14p-like phosphatidylinositol transfer family protein;(source:Araport11)	3.74524	0.000178605	2.29829	0.000251117	2.61025	0.00019073	2.50794	0.000197325	1.62343	0.0311353	2.95807	0.000185872	1.56636		1.37877		2.25008	0.00028367	5.4098e-09
AT2G32510	MAPKKK17	member of MEKK subfamily	7.43974	0.000178603	4.11703	0.000178603	2.60852	0.000186091	5.87239	0.000178603	3.59829	0.000178603	8.4136	0.000178603	2.47614	0.00018752	1.91413	0.000714771	1.45913		3.62148e-13
AT5G02950		Tudor/PWWP/MBT superfamily protein;(source:Araport11)	3.12803	0.000178603	2.46426	0.000178603	2.60109	0.000178603	2.60657	0.000178603	2.08686	0.000178603	3.38454	0.000178603	1.8459	0.000178603	0.978329		1.01738		3.40059e-15
AT4G04840	MSRB6	methionine sulfoxide reductase B6;(source:Araport11)	7.69684	0.000178603	3.71558	0.000178603	2.60057	0.000178603	6.21329	0.000178603	2.83607	0.000178603	15.5839	0.000178603	2.12591	0.000178878	1.49958	0.0051539	1.7016	0.000367728	5.01931e-16
AT4G39580		Galactose oxidase/kelch repeat superfamily protein;(source:Araport11)	0.51899	0.00138037	1.19547		2.59952	0.00018875	0.458496	0.000302015	0.905322		0.515409	0.0012355	1.6365	0.0217605	1.17795		1.2292		4.285e-09
AT2G28420	GLYI8	Lactoylglutathione lyase / glyoxalase I family protein;(source:Araport11)	3.21763	0.00614299	2.15818		2.59763	0.0358814	2.01627		2.53422	0.0436926	3.17227	0.00691609	1.92481		1.60419		1.36843		0.000600139
AT3G10260		Reticulon family protein;(source:Araport11)	3.90727	0.000178603	3.03068	0.000178603	2.59499	0.000178603	3.5781	0.000178603	2.48444	0.000178603	4.77227	0.000178603	2.19012	0.000178603	1.25955	0.0121051	1.03323		6.72806e-16
AT3G16450	JAL33	Mannose-binding lectin superfamily protein;(source:Araport11)	4.46653	0.000178603	3.47655	0.000178604	2.59303	0.000187205	3.40749	0.000178605	2.87413	0.000178784	3.34293	0.000178607	2.92999	0.000178717	1.62779	0.0179992	1.30205		3.02153e-10
AT2G37760	AKR4C8	Encodes an NADPH-dependent aldo-keto reductase that can act on a wide variety of substrates in vitro including aliphatic and aromatic aldehydes and steroids. Transcript levels for this gene are up-regulated in response to cold, salt, and drought stress.	2.68243	0.000178604	2.1387	0.000186673	2.5921	0.000178606	2.31349	0.000178733	1.58124	0.00323744	2.31889	0.000178724	1.87568	0.000229717	1.39966	0.0492971	1.55545	0.00467105	3.25514e-09
AT3G09405	PAE4	Pectinacetylesterase family protein;(source:Araport11)	1.44552		1.40068		2.58927	0.00732332	0.956441		1.33983		2.03793		1.56236		1.6434		1.28064		0.00835016
AT5G58690	PLC5	phosphatidylinositol-speciwc phospholipase C5;(source:Araport11)	6.17612	0.000178603	4.98949	0.000178603	2.58765	0.000186058	7.58191	0.000178603	3.83277	0.000178603	8.95276	0.000178603	3.32358	0.000178604	1.07736		1.29577		2.92497e-13
AT1G36240		Ribosomal protein L7Ae/L30e/S12e/Gadd45 family protein;(source:Araport11)	1.08486		1.33578		2.58659	0.0375424	1.0013		0.940669		0.593301		0.542739		2.83814	0.0176634	2.10964		0.00172136
AT4G27300		S-locus lectin protein kinase family protein;(source:Araport11)	0.84883		1.54163	0.00279155	2.58302	0.000178603	0.644658	0.00241255	0.810054		0.355013	0.000178603	2.04868	0.000186381	0.622399	0.00108527	0.813834		1.93344e-13
AT2G29940	PDR3	pleiotropic drug resistance 3;(source:Araport11)	3.85715	0.000178603	2.64034	0.000178603	2.57993	0.000178603	4.95133	0.000178603	2.71819	0.000178603	4.3143	0.000178603	2.60753	0.000178603	0.5664	0.000255447	0.944129		3.18352e-13
AT2G32660	RLP22	receptor like protein 22;(source:Araport11)	4.23834	0.000202453	3.02373	0.00107823	2.57243	0.00543454	3.3479	0.000467354	2.40697	0.0108715	4.64853	0.000190762	2.09386	0.0451991	1.12365		1.08602		1.78526e-06
AT1G16370	ATOCT6	organic cation/carnitine transporter 6;(source:Araport11)	6.37651	0.000178603	4.26638	0.000178603	2.57136	0.000178604	7.43581	0.000178603	4.84363	0.000178603	8.83186	0.000178603	4.33964	0.000178603	0.878056		0.870577		7.93886e-15
AT2G05880		transposable_element_gene;(source:Araport11);similar to replication protein-related [Arabidopsis thaliana] (TAIR:AT5G35260.1);(source:TAIR10)	1.30616		1.30345		2.56992	0.000273725	0.975453		0.960012		1.19243		1.02638		0.939808		0.897158		7.35121e-05
AT1G25400		transmembrane protein;(source:Araport11)	2.11644	0.000185886	1.93013	0.000191899	2.56983	0.000178604	1.18863		1.22737		1.46694	0.00999123	2.08184	0.000186141	1.91082	0.000194111	2.55688	0.000178604	3.38492e-10
AT1G76410	ATL8	RING/U-box superfamily protein;(source:Araport11)	4.79402	0.000178603	2.7699	0.000178603	2.56839	0.000178605	4.95824	0.000178603	2.2439	0.0001788	10.3197	0.000178603	2.61315	0.000178604	0.938131		0.796013		5.8439e-14
AT4G04760		Major facilitator superfamily protein;(source:Araport11)	11.1442	0.000178603	4.95332	0.000178603	2.56188	0.000178726	5.91559	0.000178603	2.29715	0.000187418	16.055	0.000178603	3.76832	0.000178603	2.30764	0.000187207	1.86286	0.000470919	4.22899e-15
AT5G15970	KIN2	Encodes a gene that can be induced by cold and abscisic acid and may be involved in cold acclimation and salt tolerance. The mRNA is cell-to-cell mobile.	4.12963	0.000185971	3.28932	0.000202552	2.55837	0.000807895	3.07755	0.000231329	2.55462	0.00082033	2.17931	0.00545131	1.61617		1.55811		1.72808		9.70737e-07
AT1G03410	2A6	2-oxoglutarate (2OG) and Fe(II)-dependent oxygenase superfamily protein;(source:Araport11)	6.56821	0.000178604	4.47402	0.000185953	2.5542	0.00141275	4.71797	0.000178826	3.20505	0.000246706	7.73103	0.000178603	4.59639	0.00017894	1.51689		1.08228		1.85017e-09
AT3G05937		hypothetical protein;(source:Araport11)	1.57998	0.00019531	1.71617	0.000178925	2.55239	0.000178603	1.36897	0.00247029	1.59489	0.000192151	1.40791	0.00101868	1.78189	0.00017866	0.843622		0.891565		9.19908e-11
AT3G52540	OFP18	ovate family protein 18;(source:Araport11)	0.966511		1.90493	0.015354	2.54613	0.000416603	1.03668		1.828	0.0267781	1.0493		2.0216	0.00681701	1.04544		0.866473		1.37382e-05
AT4G39980	DHS1	Encodes a 2-deoxy-D-arabino-heptulosonate 7-phosphate (DAHP) synthase, which catalyzes the first committed step in aromatic amino acid biosynthesis. Gene expression is induced by wounding and pathogenic bacteria Pseudomonas syringae. The mRNA is cell-to-cell mobile.	4.76914	0.000178603	3.06644	0.000178603	2.54372	0.000178603	4.80878	0.000178603	2.513	0.000178603	5.31124	0.000178603	2.26011	0.000178603	1.20448	0.0451732	1.00663		4.46831e-17
AT3G48057	MIR843A	Encodes a microRNA of unknown function. MicroRNAs are regulatory RNAs with a mature length of ~21-nucleotides that are processed from hairpin precursors by Dicer-like enzymes. MicroRNAs can negatively regulate gene expression by attenuating translation or by directing mRNA cleavage. Mature sequence: UUUAGGUCGAGCUUCAUUGGA	0.977318		0.981808		2.54144	0.0201753	0.984742		0.977515		1.07194		1.06878		0.953557		0.946592		0.0255502
AT2G46510	JAM1	Encodes a nuclear localized BLH domain containing transcriptional activator involved in response to ABA. Overexpression confers enhanced ABA responsiveness while loss of function mutants are ABA sensitive.bHLH17 interacts with JAZ proteins, and functions redundantly with bHLH3, bHLH13 and bHLH14 to negatively regulate jasmonate responses.	8.33761	0.000178603	4.33386	0.000178603	2.54072	0.000178603	10.1623	0.000178603	4.34688	0.000178603	13.3083	0.000178603	2.58225	0.000178603	1.0036		1.16104		1.27114e-19
AT2G40200		basic helix-loop-helix (bHLH) DNA-binding superfamily protein;(source:Araport11)	8.79614	0.000178603	4.23377	0.000178603	2.53425	0.000197267	7.72089	0.000178603	2.24746	0.000304115	8.54089	0.000178603	2.17333	0.000405469	1.38371		1.36337		1.57342e-12
AT3G02620	AAD4	Plant stearoyl-acyl-carrier-protein desaturase family protein;(source:Araport11)	7.56814	0.000178603	5.20286	0.000178605	2.5341	0.000517188	6.34599	0.000178603	2.93357	0.00022189	8.40189	0.000178603	4.39523	0.000178645	1.61537		0.901743		7.55311e-11
AT1G05650		Pectin lyase-like superfamily protein;(source:Araport11)	3.21168	0.00170679	1.95839		2.5312	0.0157691	1.36364		1.11464		3.39111	0.00106385	1.83557		5.02437	0.000198625	1.86473		3.12414e-06
AT5G45640		Subtilisin-like serine endopeptidase family protein;(source:Araport11)	1.26895		1.78814		2.52446	0.00317402	1.27117		1.84118		0.508058	0.049842	0.670138		2.30906	0.00858006	2.47566	0.00393456	3.31373e-05
AT5G38780		S-adenosyl-L-methionine-dependent methyltransferases superfamily protein;(source:Araport11)	3.66639	0.000178621	3.26323	0.000178833	2.52287	0.000217177	2.84973	0.000188618	1.9572	0.00274197	3.02138	0.000186474	1.79788	0.010327	0.95381		1.42177		1.89057e-08
AT4G13996		Pseudogene of AT2G35345; unknown protein	4.21022	0.000178603	3.03179	0.000178603	2.5204	0.000178641	2.69452	0.000178608	1.43397	0.0432877	2.99722	0.000178603	1.37731		2.04351	0.000197186	1.56184	0.0070764	1.27787e-10
AT4G29050	LECRK-V.9	Concanavalin A-like lectin protein kinase family protein;(source:Araport11)	0.712577		1.54562		2.51922	0.0248872	0.369991	0.0132926	0.905879		0.327443	0.00442787	1.61828		0.672474		1.11879		8.35504e-07
AT1G16490	MYB58	Member of the R2R3 factor gene family.	3.16985	0.000193185	3.24782	0.000190616	2.51678	0.000476192	1.38887		1.42851		4.08015	0.000178708	2.32729	0.00110943	2.05422	0.00569398	1.52049		4.1534e-07
AT2G38250		Homeodomain-like superfamily protein;(source:Araport11)	8.13444	0.000178603	3.05011	0.000235216	2.51585	0.000936605	3.32725	0.000199064	1.37413		5.01447	0.00017862	1.13877		2.00127	0.0155758	2.52755	0.000891004	2.15014e-09
AT3G52130		Bifunctional inhibitor/lipid-transfer protein/seed storage 2S albumin superfamily protein;(source:Araport11)	2.22867		1.98496		2.50823	0.0299598	2.64019	0.0192041	1.91231		1.49464		1.50563		0.639554		1.03425		0.00155204
AT1G29025		Calcium-binding EF-hand family protein;(source:Araport11)	13.9976	0.000178603	6.423	0.000178604	2.50706	0.00145346	10.5302	0.000178603	2.89755	0.000371729	40.474	0.000178603	7.7454	0.000178603	1.62101		0.784636		8.96653e-13
AT5G28000		Polyketide cyclase/dehydrase and lipid transport superfamily protein;(source:Araport11)	2.77444	0.0219767	2.20231		2.50479	0.0497758	1.82494		1.58521		1.44964		1.04419		0.742498		1.46668		0.00266998
AT4G21910		MATE efflux family protein;(source:Araport11)	9.44466	0.000178603	4.64504	0.000178603	2.50432	0.000178603	7.80928	0.000178603	4.05036	0.000178603	11.8827	0.000178603	3.40554	0.000178603	1.38518	0.00654852	1.07535		3.04019e-17
AT3G54150	EFD	Encodes a DNA methyltransferase required for pollen exine formation and male fertility via the regulation of callose wall and primexine formation.	0.748288		1.3797		2.50193	0.00517535	0.542218		1.17373		0.656976		1.36623		1.15113		1.35218		0.000143314

## Sheet: Down by 8 in WT
Gene	Name	Gene description	WT_3/ mock	p value	WT_6/ mock	p value	WT_8/ mock	p value	jaz9_3 /mock	p value	jaz9_8 /mock	p value	jaz10_3 /mock	p value	jaz10_8/mock	p value	jaz9_mock/ WT_mock	p value	jaz10_mock /WT_mock	p value	ANOVA FDR
AT1G03010		Phototropic-responsive NPH3 family protein;(source:Araport11)	0.311562	0.000186244	0.353693	0.000193702	0.306926	0.000186058	0.291142	0.000178827	0.436867	0.00050749	0.201236	0.000178603	0.366591	0.000201243	0.793089		1.19484		5.36447e-09
AT1G06080	ADS1	Encodes a protein homologous to delta 9 acyl-lipid desaturases of cyanobacteria and acyl-CoA desaturases of yeast and mammals. expression down-regulated by cold temperature. It is involved in the desaturation of VLCFAs to make monounsaturated VLCFAs.	0.189348	0.000178603	0.314989	0.000178605	0.302708	0.000178604	0.339984	0.000178622	0.589888	0.0048314	0.132653	0.000178603	0.36423	0.00017872	0.641513	0.0234326	0.722982		8.66338e-12
AT1G08090	NRT2.1	High-affinity nitrate transporter. Up-regulated by nitrate. Functions as a repressor of lateral root initiation independently of nitrate uptake.	0.162662	0.00107361	0.246425	0.0140397	0.173616	0.00156681	0.462046		0.491516		0.211266	0.00528168	0.176188	0.00171286	0.274095	0.0273793	0.51574		6.60564e-05
AT1G09350	GolS3	Predicted to encode a galactinol synthase	0.223941	0.00018973	0.320496	0.000569191	0.26209	0.000218484	0.281364	0.000265491	0.508232		0.19056	0.000185962	0.380716	0.00299312	0.746262		0.643096		2.18145e-07
AT1G11080	scpl31	serine carboxypeptidase-like 31;(source:Araport11)	0.414607		0.299953	0.00707704	0.352929	0.0256495	0.560606		0.616403		0.318813	0.0115025	0.593127		1.78827		1.94212		1.71648e-05
AT1G13430	ST4C	Encodes a sulfotransferase. Unlike the related ST4A protein (At2g14920), in vitro experiements show that this enzyme does not act brassinosteroids. ST4C is expressed in the roots and transcript levels rise in response to cytokinin treatment.	0.317879	0.000178603	0.246512	0.000178603	0.330974	0.000178603	0.276848	0.000178603	0.459508	0.000178813	0.395026	0.000178604	0.372255	0.000178603	0.848397		1.07801		5.95124e-12
AT1G18330	EPR1	EARLY-PHYTOCHROME-RESPONSIVE1	0.475987		0.368007	0.00524964	0.364812	0.0048159	0.628959		0.665167		0.458679	0.0450788	0.526443		0.489388		0.466415		0.000260736
AT1G20680		transport/golgi organization-like protein (DUF833);(source:Araport11)	0.0760024	0.0001859	0.144961	0.000285082	0.273968	0.0118429	0.305327	0.025133	0.304293	0.0245547	0.0852453	0.000186616	0.199053	0.00132396	0.245363	0.00546826	0.894194		2.7924e-07
AT1G21520		hypothetical protein;(source:Araport11)	0.146839	0.000185908	0.174593	0.00018873	0.232298	0.000265352	0.226907	0.00024755	0.245817	0.000330991	0.173927	0.000188589	0.198603	0.000199773	0.67326		1.11622		7.88411e-08
AT1G21525		Possibly not a pseudogene based on evidence for transcription (RNA-seq) and translation (Ribo-seq) described in PMID:27791167 .	0.56816		0.420452	0.0308356	0.293316	0.00114294	0.771693		0.695613		0.621231		0.491608		0.749667		1.43368		0.000297692
AT1G21910	DREB26	encodes a member of the DREB subfamily A-5 of ERF/AP2 transcription factor family. The protein contains one AP2 domain. There are 15 members in this subfamily including RAP2.1, RAP2.9 and RAP2.10.	0.123512	0.000178603	0.252578	0.000178603	0.261158	0.000178603	0.132194	0.000178603	0.284517	0.000178603	0.0525657	0.000178603	0.361517	0.000178608	0.627523	0.00601121	1.3409		3.11996e-15
AT1G24540	CYP86C1	member of CYP86C	0.120737	0.000213147	0.150149	0.000341264	0.245263	0.00610055	0.199536	0.00151362	0.175752	0.000701332	0.208761	0.0020376	0.326326	0.0430145	0.560164		0.800491		3.64643e-06
AT1G29490	SAUR68	SAUR-like auxin-responsive protein family;(source:Araport11)	0.173967	0.000178644	0.220449	0.000186779	0.327648	0.000451081	0.98111		0.969378		0.843154		0.97033		0.194329	0.000178831	0.214832	0.00018638	2.53135e-06
AT1G35140	EXL7	EXL1 is involved in the C-starvation response. Phenotypic changes of an exl1 loss of function mutant became evident only under corresponding experimental conditions. For example, the mutant showed diminished biomass production in a short-day/low light growth regime, impaired survival during extended night, and impaired survival of anoxia stress.	0.367228	0.00283831	0.46116	0.0303866	0.359869	0.00231136	0.236222	0.000200956	0.388041	0.00502826	0.17356	0.000178904	0.310614	0.000592053	0.978502		2.20408	0.0257251	2.26496e-07
AT1G35710		kinase family with leucine-rich repeat domain-containing protein;(source:Araport11)	0.0831656	0.000178603	0.129188	0.000178607	0.211446	0.000189535	0.050543	0.000178603	0.0973187	0.000178603	0.0562302	0.000178603	0.140578	0.000178619	1.25857		1.42855		2.00654e-11
AT1G36110		transposable_element_gene;(source:Araport11);copia-like retrotransposon family, has a 2.2e-59 P-value blast match to gb|AAO73521.1| gag-pol polyprotein (Glycine max) (SIRE1) (Ty1_Copia-family);(source:TAIR10)	0.0790317	0.000178654	0.0849413	0.000178713	0.155639	0.000221327	1.17904		0.617059		0.143568	0.000202621	0.286184	0.0063158	0.134702	0.000194942	0.574394		4.47221e-07
AT1G44830	ATERF014	Encodes a nuclear-localized member of the DREB subfamily A-5 of ERF/AP2 transcription factor family. The protein contains one AP2 domain. There are 15 members in this subfamily including RAP2.1, RAP2.9 and RAP2.10. Overexpression in cultured cells results in an increase in pectin deposition.ERF014 differentially regulates responses to bacterial and fungal pathogens.	0.203736	0.000178603	0.269302	0.000178603	0.28206	0.000178603	0.238006	0.000178603	0.34413	0.000178606	0.238833	0.000178603	0.277464	0.000178603	0.94328		1.1471		5.36637e-12
AT1G49000		transmembrane protein;(source:Araport11)	0.129083	0.000178647	0.248664	0.000295023	0.317773	0.00163951	0.128247	0.000178643	0.287814	0.000705956	0.123715	0.000178628	0.4099	0.0186036	1.09089		0.873298		1.89057e-08
AT1G49200		RING/U-box superfamily protein;(source:Araport11)	0.054053	0.000178603	0.130505	0.000178603	0.295352	0.000239724	0.0794647	0.000178603	0.361982	0.00092044	0.0230973	0.000178603	0.365675	0.00101797	0.564137		1.77679		5.48625e-13
AT1G49210		RING/U-box superfamily protein;(source:Araport11)	0.135549	0.000190168	0.197381	0.000349789	0.256024	0.00178714	0.342431	0.0181534	1.08282		0.0651907	0.000178605	0.608221		0.371212	0.0343318	1.98306		2.73695e-08
AT1G49640		alpha/beta-Hydrolases superfamily protein;(source:Araport11)	0.0346309	0.000178603	0.0530239	0.000178603	0.196576	0.000189548	0.0491615	0.000178603	0.0498429	0.000178603	0.0254855	0.000178603	0.207625	0.000193433	0.713553		1.33237		8.08145e-13
AT1G49860	CLASS PHI	Encodes glutathione transferase belonging to the phi class of GSTs. Naming convention according to Wagner et al. (2002). The mRNA is cell-to-cell mobile.	0.122084	0.000178603	0.338064	0.000200327	0.266839	0.000178863	0.157584	0.000178603	0.248283	0.000178669	0.0185423	0.000178603	0.285435	0.000186277	0.86923		0.813627		9.5756e-14
AT1G51913		transmembrane protein;(source:Araport11)	0.289364	0.0299089	0.299119	0.0369133	0.272821	0.0204901	0.342765		0.0990421	0.000200361	0.343156		0.288641	0.0294361	0.647059		0.92468		1.81444e-05
AT1G51920		transmembrane protein;(source:Araport11)	0.0366932	0.00017866	0.0694898	0.000192344	0.208191	0.00940876	0.0523454	0.000186328	0.120551	0.00048554	0.0719288	0.000194286	0.168046	0.00266366	0.610431		0.701723		7.16742e-08
AT1G58725		GDSL-motif esterase/acyltransferase/lipase. Enzyme group with broad substrate specificity that may catalyze acyltransfer or hydrolase reactions with lipid and non-lipid substrates.	0.0931839	0.000445734	0.173172	0.00886104	0.137439	0.00260294	0.14816	0.00386311	0.723424		0.167335	0.00737875	0.275891		0.598734		0.564038		5.60656e-05
AT1G59030		GDSL-motif esterase/acyltransferase/lipase. Enzyme group with broad substrate specificity that may catalyze acyltransfer or hydrolase reactions with lipid and non-lipid substrates.	0.199652	0.000503991	0.276657	0.00488088	0.27792	0.00505521	0.285915	0.0062958	1.18754		0.161741	0.000236485	0.375054	0.049906	0.865333		1.22612		4.8821e-06
AT1G62770	PMEI9	PMEI9 pectin methyleseterase inhibitor. Expressed in many plant tissues.	0.105214	0.000178603	0.217172	0.000178603	0.357002	0.000178604	0.155945	0.000178603	0.571127	0.000550303	0.0758661	0.000178603	0.320042	0.000178603	0.881984		1.20909		4.61546e-15
AT1G64400	LACS3	AMP-dependent synthetase and ligase family protein;(source:Araport11)	0.186711	0.000178603	0.291105	0.000178603	0.342157	0.000178603	0.244156	0.000178603	0.413733	0.000178604	0.101676	0.000178603	0.415097	0.000178604	0.846197		0.80922		8.38874e-15
AT1G65486		transmembrane protein;(source:Araport11)	0.111092	0.000178603	0.278792	0.000309104	0.389572	0.00546147	0.0759455	0.000178603	0.179533	0.000185965	0.079264	0.000178603	0.306282	0.000551886	0.744122		1.1416		1.79061e-10
AT1G65490		transmembrane protein;(source:Araport11)	0.0416289	0.000178603	0.145664	0.000186013	0.274448	0.000733306	0.0218283	0.000178603	0.103517	0.00017861	0.0348885	0.000178603	0.162288	0.000187341	1.0229		1.77773		4.99493e-12
AT1G70985		hydroxyproline-rich glycoprotein family protein;(source:Araport11)	0.0755154	0.000178603	0.213878	0.000178603	0.322779	0.000178609	0.096081	0.000178603	0.221878	0.000178603	0.0491127	0.000178603	0.243375	0.000178603	0.571656	0.00299357	0.785886		3.90292e-15
AT1G72060		serine-type endopeptidase inhibitor;(source:Araport11)	0.0662658	0.000178603	0.146835	0.000178603	0.251175	0.00018684	0.0951288	0.000178603	0.187764	0.000178615	0.0822773	0.000178603	0.20699	0.000178668	0.647174		0.833666		8.6114e-12
AT1G74670	GASA6	Gibberellin-regulated family protein;(source:Araport11)	0.0507332	0.000178603	0.0635478	0.000178603	0.123672	0.000178797	0.294016	0.00185262	0.296208	0.00197614	0.0908823	0.000178607	0.215992	0.000267042	0.128416	0.000178907	0.357776	0.0104833	1.08157e-09
AT1G75590	SAUR52	SAUR-like auxin-responsive protein family;(source:Araport11)	0.51156	0.000189154	0.458801	0.000178739	0.391598	0.000178604	0.563065	0.000245367	0.55063	0.000217384	0.680096	0.00867694	0.546493	0.000211201	0.414885	0.000178607	0.387086	0.000178603	7.61614e-11
AT2G04495		transmembrane protein;(source:Araport11)	0.0881	0.000178613	0.0891163	0.000178614	0.175717	0.000205649	0.146549	0.000188512	0.148766	0.000189038	0.0888141	0.000178614	0.0848483	0.000178609	0.730781		0.996301		3.26873e-09
AT2G15150		transposable_element_gene;(source:Araport11);Mutator-like transposase family, has a 1.8e-84 P-value blast match to Q9SKL7 /23-182 Pfam PF03108 MuDR family transposase (MuDr-element domain);(source:TAIR10)	0.648775		0.383225		0.270457	0.00703125	1.50475		0.781351		1.72476		0.937644		0.30283	0.0161023	0.342655	0.0390763	0.00536823
AT2G17040	NAC036	Member of the NAC transcription factor family and more specifically, the ONAC022 subfamily. Involved in leaf and inflorescence stem morphogenesis. The mRNA is cell-to-cell mobile.	0.016196	0.000178603	0.0628979	0.000186942	0.19668	0.00457458	0.0145849	0.000178603	0.0730275	0.000190088	0.02449	0.000178604	0.0970594	0.00022328	0.994347		1.53657		3.714e-10
AT2G17600		Cysteine/Histidine-rich C1 domain family protein;(source:Araport11)	0.42824		0.534598		0.286067	0.010632	0.610557		0.763631		1.00874		0.841777		0.349668	0.0450849	0.288558	0.0113288	0.00439321
AT2G17740	VLG	VACUOLELESS GAMETOPHYTES (VLG) as a DC1 domain containing protein that is found in the endomembrane system. It is essential for both female and male gametophyte development.	0.0306599	0.000178607	0.0625234	0.000186992	0.251138	0.0212142	0.0567331	0.000186196	0.0741679	0.000191058	0.0674131	0.000188177	0.0497531	0.000178881	0.545138		0.830718		7.86463e-09
AT2G18660	EXLB3	Encodes PNP-A (Plant Natriuretic Peptide A). PNPs are a class of systemically mobile molecules distantly related to expansins; their biological role has remained elusive. PNP-A contains a signal peptide domain and is secreted into the extracellular space. Co-expression analyses using microarray data suggest that PNP-A may function as a component of plant defence response and SAR in particular, an…	0.0407989	0.000178815	0.0596514	0.000188704	0.189266	0.00635232	0.147256	0.00152498	0.359298		0.129859	0.000799185	0.228865	0.0191657	0.751826		1.5263		3.04589e-07
AT2G19190	SIRK	Encodes a receptor-like protein kinase that is involved in early defense signaling. Expression of this gene is strongly induced during leaf senescence. It is a target of the transcription factor AtWRKY6.	0.032707	0.000186537	0.0934786	0.000729173	0.159818	0.00961572	0.00532618	0.000178603	0.0454575	0.000193854	0.0205362	0.000178655	0.0667921	0.000268218	0.376811		0.573234		1.15044e-09
AT2G20605		Encodes a Plant thionin family protein	0.641347		0.428749	0.0192072	0.356054	0.00294364	0.748186		0.46293	0.0409611	0.880741		0.639675		1.87703		0.439042	0.024344	8.44715e-07
AT2G22805		Encodes a defensin-like (DEFL) family protein.	0.831596		0.514637		0.255373	0.0280703	0.46054		0.319101		0.840962		0.400111		0.762972		0.648379		0.00796851
AT2G24800		Peroxidase superfamily protein;(source:Araport11)	0.0515675	0.000178614	0.0820453	0.00018632	0.311581	0.0292218	0.0741763	0.000185834	0.466336		0.0477519	0.000178608	0.330016	0.0430508	0.832398		1.06976		7.58048e-09
AT2G25470	RLP21	receptor like protein 21;(source:Araport11)	0.0327484	0.000178603	0.100708	0.000186984	0.182205	0.000457589	0.0587006	0.00017861	0.130959	0.000201992	0.0301353	0.000178603	0.104584	0.000187618	0.612458		0.917647		6.66399e-10
AT2G29090	CYP707A2	Encodes a protein with ABA 8'-hydroxylase activity, involved in ABA catabolism. Member of the CYP707A gene family. This gene predominantly accumulates in dry seeds and is up-regulated immediately following imbibition. CYP707A2 appears to play a major role in the rapid decrease in ABA levels during early seed imbibition.	0.0706541	0.000178603	0.167589	0.000178672	0.272667	0.00023454	0.0409755	0.000178603	0.201467	0.000186369	0.0541559	0.000178603	0.213722	0.000187471	0.893068		1.34031		7.19829e-12
AT2G31335		hypothetical protein;(source:Araport11)	0.193915	0.000186982	0.194757	0.000187069	0.197845	0.00018743	0.263802	0.000256141	0.261981	0.000250562	0.297455	0.000470487	0.296253	0.000457627	0.745945		0.663377		2.11861e-07
AT2G32680	RLP23	receptor like protein 23;(source:Araport11)	0.245632	0.000386559	0.210118	0.00022496	0.339545	0.00502941	0.200194	0.000208929	0.29971	0.00164384	0.168946	0.000189017	0.31438	0.0025035	1.08089		1.25263		6.12604e-07
AT2G37030	SAUR46	SAUR-like auxin-responsive protein family;(source:Araport11)	0.021623	0.000178604	0.0570641	0.000187109	0.244605	0.0244178	0.0975182	0.000259788	0.17404	0.00328968	0.0292633	0.000178612	0.340928		0.220293	0.0132112	0.740937		6.78023e-09
AT2G39200	MLO12	A member of a large family of seven-transmembrane domain proteins specific to plants, homologs of the barley mildew resistance locus o (MLO) protein. The Arabidopsis genome contains 15 genes encoding MLO proteins, with localization in plasma membrane. Phylogenetic analysis revealed four clades of closely-related AtMLO genes. ATMLO6 belongs to the clade IV, with AtMLO2, AtMLO3 and AtMLO12. The gen…	0.335797	0.000203509	0.374966	0.000290069	0.337284	0.000204859	0.362556	0.00024726	0.362839	0.000248025	0.33082	0.000199588	0.276026	0.000186128	0.708417		0.784148		9.62876e-08
AT2G39510	UMAMIT14	Encodes a plasma membrane-localized amino acid transporter likely involved in amino acid export in the developing seed.	0.142794	0.000187926	0.247317	0.000759544	0.39001	0.0324543	0.682699		0.671167		0.25448	0.0009353	0.35975	0.0164792	0.218111	0.000362588	0.613709		4.8672e-06
AT2G41230	ARL2	Encodes an ER-localized plant hormone-responsive gene and appears to act redundantly with ARGOS and ARL during organ growth. Over-expression modifies plant sensitivity to ethylene, leading to improved drought tolerance.	0.0178636	0.000178603	0.0784389	0.000187405	0.221964	0.00490584	0.0227431	0.000178603	0.0779253	0.000187303	0.0186354	0.000178603	0.174492	0.00107033	0.862336		1.62304		1.58813e-10
AT2G41231		transmembrane protein;(source:Araport11)	0.107465	0.000186085	0.113076	0.000186482	0.131669	0.000190033	0.137401	0.000192389	0.30232	0.00754012	0.0884867	0.000178688	0.268713	0.00296641	0.815251		1.17719		3.59072e-08
AT2G44370		Cysteine/Histidine-rich C1 domain family protein;(source:Araport11)	0.0566973	0.000178603	0.157363	0.000178609	0.223315	0.000186769	0.0580227	0.000178603	0.15733	0.000178609	0.0224059	0.000178603	0.144894	0.000178605	1.05356		0.972582		7.69921e-13
AT3G01260		Galactose mutarotase-like superfamily protein;(source:Araport11)	0.45371	0.0439389	0.64611		0.398472	0.0126601	0.412819	0.0178677	0.594863		0.173895	0.00018682	0.608989		1.67717		1.05616		2.05302e-06
AT3G03852		pre-tRNA tRNA-Trp (anticodon: CCA);(source:Araport11, TAIR10)	0.589739		0.499269		0.348373	0.0385028	1.74196		0.719476		0.714188		0.390413		0.310543	0.0166337	0.527273		0.00225456
AT3G06070		hypothetical protein;(source:Araport11)	0.18601	0.000178603	0.275945	0.00017861	0.369018	0.000189033	0.201621	0.000178603	0.478726	0.000684323	0.155912	0.000178603	0.421771	0.000234633	0.452737	0.000368493	0.858128		2.15347e-11
AT3G08870	LECRK-VI.1	Concanavalin A-like lectin protein kinase family protein;(source:Araport11)	0.121445	0.000189558	0.358662	0.0377562	0.339931	0.0252946	0.222196	0.00103834	0.15361	0.000221403	0.113891	0.000187683	0.228676	0.00126827	0.75766		0.815077		4.09063e-07
AT3G11773		Thioredoxin superfamily protein;(source:Araport11)	0.241165	0.00295367	0.203442	0.000921552	0.226103	0.00186922	0.22777	0.00197066	0.450524		0.0981336	0.000186886	0.286164	0.0103506	1.11011		2.22361		1.38571e-06
AT3G13840		GRAS family transcription factor;(source:Araport11)	0.205302	0.00035116	0.170757	0.000214593	0.392359	0.0442011	0.158255	0.000199301	0.344799	0.0155957	0.0964827	0.000178687	0.280166	0.00282805	1.02273		1.28642		2.65503e-07
AT3G18250		Putative membrane lipoprotein;(source:Araport11)	0.11618	0.000178611	0.150404	0.000178861	0.32741	0.00195743	0.25261	0.000298013	0.384269	0.00914004	0.170956	0.000186643	0.253202	0.000300945	0.542932		0.63014		5.72158e-08
AT3G26230	CYP71B24	putative cytochrome P450	0.0243195	0.000178603	0.0331787	0.000178603	0.136143	0.000178628	0.0329236	0.000178603	0.0294317	0.000178603	0.0171841	0.000178603	0.136251	0.000178628	0.657378		1.23199		9.74532e-14
AT3G28890	RLP43	receptor like protein 43;(source:Araport11)	0.273621	0.000436659	0.316957	0.00138371	0.267469	0.000381834	0.36017	0.00464156	0.433706	0.0283841	0.304235	0.000965317	0.627248		0.778249		1.18518		4.51656e-06
AT3G30460		RING/U-box superfamily protein;(source:Araport11)	0.296711	0.000178958	0.537055	0.00912258	0.293473	0.000178889	0.418514	0.000351403	0.491556	0.0024413	0.28745	0.000178792	0.317052	0.000186625	0.888468		1.22067		4.14561e-08
AT3G33011		transposable_element_gene;(source:Araport11);copia-like retrotransposon family, has a 0. P-value blast match to GB:BAA22288 pol polyprotein (Ty1_Copia-element) (Oryza australiensis)GB:BAA22288 polyprotein (Ty1_Copia-element) (Oryza australiensis)gi|2443320|dbj|BAA22288.1| polyprotein (RIRE1) (Oryza australiensis) (Ty1_Copia-element);(source:TAIR10)	0.379837	0.0244932	0.453806		0.375474	0.022215	0.821376		0.638315		0.797474		0.753181		0.540706		0.486507		0.0358343
AT3G44560	FAR8	fatty acid reductase 8;(source:Araport11)	0.155276	0.000178603	0.15891	0.000178603	0.233841	0.000178603	0.361548	0.000178787	0.431326	0.000195629	0.288436	0.000178604	0.404392	0.00018783	0.429126	0.000194534	0.623246	0.0170411	3.80515e-11
AT3G45970	EXPL1	member of EXPANSIN-LIKE. Naming convention from the Expansin Working Group (Kende et al, 2004. Plant Mol Bio) The mRNA is cell-to-cell mobile.	0.197102	0.000178603	0.498466	0.000178733	0.399913	0.000178603	0.222183	0.000178603	0.615839	0.000326123	0.0897143	0.000178603	0.35859	0.000178603	0.901893		1.15059		2.78888e-15
AT3G48640		transmembrane protein;(source:Araport11)	0.375664	0.0436559	0.301188	0.00780721	0.279197	0.00429251	0.302639	0.00810957	0.358755	0.0307538	0.30168	0.00790868	0.528053		0.930725		1.29697		8.88894e-05
AT3G48650		pseudogene of pectinesterase;(source:Araport11)	0.0915926	0.000178605	0.0933944	0.000178605	0.225593	0.000261551	0.0954199	0.000178606	0.0945436	0.000178605	0.0576853	0.000178603	0.17056	0.000188967	0.827643		1.37478		2.68485e-10
AT3G49760	bZIP5	basic leucine-zipper 5;(source:Araport11)	0.193451	0.000214983	0.40162	0.0308676	0.363756	0.012966	0.340289	0.00717191	0.844756		0.0572975	0.000178603	0.533336		1.29845		1.09854		1.48138e-08
AT3G49970		Phototropic-responsive NPH3 family protein;(source:Araport11)	0.352293	0.000205875	0.33897	0.000196028	0.388155	0.000286735	0.467739	0.00203278	0.544444	0.0174214	0.192279	0.000178603	0.338834	0.000195955	0.486341	0.00349556	0.844833		2.8885e-08
AT3G50560		NAD(P)-binding Rossmann-fold superfamily protein;(source:Araport11)	0.157822	0.000178603	0.170953	0.000178604	0.194361	0.000178618	0.303569	0.000205064	0.333842	0.000263677	0.107631	0.000178603	0.231334	0.000178914	0.471446	0.00835012	1.04709		6.28365e-10
AT3G59900	ARGOS	Encodes ARGOS (Auxin-Regulated Gene Involved in Organ Size). Inducible by auxin. Involved in lateral organ size control. Transgenic plants expressing sense or antisense ARGOS cDNA display enlarged or reduced aerial organs, respectively. The alteration in organ size is attributable mainly to changes in cell number and the duration of organ growth.	0.221149	0.000178603	0.278628	0.000178603	0.365517	0.000178603	0.209599	0.000178603	0.428542	0.000178605	0.227104	0.000178603	0.352718	0.000178603	0.838786		0.942111		1.84796e-13
AT4G02330	PME41	Encodes a pectin methylesterase that is sensitive to chilling stress and brassinosteroid regulation.	0.115966	0.000178603	0.251812	0.000178741	0.320645	0.000193994	0.125685	0.000178603	0.25174	0.00017874	0.0976157	0.000178603	0.172378	0.000178603	0.936012		1.20444		1.82031e-11
AT4G04490	CRK36	Encodes a cysteine-rich receptor-like protein kinase.	0.125117	0.000178603	0.184049	0.000178744	0.172136	0.000178654	0.0830624	0.000178603	0.36245	0.00127542	0.106565	0.000178603	0.306635	0.000326633	1.41868		1.48748		1.14724e-10
AT4G11890	CRK45	Encodes a receptor-like cytosolic kinase ARCK1. Negatively controls abscisic acid and osmotic stress signal transduction.	0.0277699	0.000178615	0.0806992	0.000216491	0.118094	0.000556747	0.0203189	0.000178604	0.0537	0.000187246	0.0365267	0.000178711	0.101308	0.000325046	0.602408		0.979253		4.14863e-09
AT4G16465		pre-tRNA tRNA-Thr (anticodon: AGT);(source:Araport11, TAIR10)	0.673431		0.482262		0.361443	0.0383077	1.01981		0.52284		1.62963		0.9163		0.431794		0.504779		0.00588056
AT4G17340	TIP2;2	tonoplast intrinsic protein 2;(source:Araport11)	0.188986	0.000178776	0.35331	0.000913255	0.394717	0.00291619	0.124559	0.000178603	0.480286	0.0262784	0.0970355	0.000178603	0.545124		1.76262		0.692742		3.01837e-10
AT4G17660		Protein kinase superfamily protein;(source:Araport11)	0.151536	0.000303427	0.175021	0.000551036	0.251422	0.00576595	0.0796391	0.000185961	0.142889	0.000259057	0.0899767	0.000186891	0.138444	0.000242407	1.40618		1.66207		1.72522e-07
AT4G18650		A maternally expressed imprinted gene.	0.128044	0.000178603	0.127384	0.000178603	0.269633	0.000188515	0.520259	0.0277952	0.475499	0.00905861	0.28434	0.000192397	0.290263	0.000194962	0.324321	0.000234824	0.461678	0.00625136	7.74751e-09
AT4G20000		VQ motif-containing protein;(source:Araport11)	0.134603	0.000178604	0.192596	0.000178768	0.268507	0.000203176	0.221098	0.000186632	0.355821	0.000855953	0.135608	0.000178604	0.291387	0.000238334	0.729761		0.825007		4.97767e-09
AT4G23140	CRK6	Arabidopsis thaliana receptor-like protein kinase. Naming convention from Chen et al 2003 (PMID 14756307)	0.0618213	0.000186449	0.160508	0.00119309	0.234277	0.0119724	0.043547	0.000178662	0.16265	0.0012895	0.0388322	0.000178625	0.142294	0.000633085	0.859399		1.27067		3.62588e-08
AT4G23150	CRK7	Encodes a cysteine-rich receptor-like protein kinase.	0.100932	0.00017895	0.0942902	0.000178772	0.107	0.00018606	0.0690827	0.000178608	0.0947488	0.000178781	0.0997585	0.00017891	0.134514	0.000191095	1.35928		1.81069		2.08481e-09
AT4G23190	CRK11	Encodes putative receptor-like protein kinase that is induced by the soil-borne vascular bacteria, Ralstonia solanacearum. Naming convention from Chen et al 2003 (PMID 14756307)	0.0852146	0.000178603	0.190666	0.000178635	0.382617	0.00102358	0.0793723	0.000178603	0.218149	0.0001789	0.0819716	0.000178603	0.311219	0.000238282	0.780141		0.897761		1.72064e-11
AT4G23220	CRK14	Encodes a cysteine-rich receptor-like protein kinase.	0.0564229	0.000178607	0.146604	0.000225531	0.308358	0.0158603	0.0193287	0.000178603	0.0774913	0.000178718	0.032363	0.000178603	0.18112	0.000424018	0.518444		0.859919		8.08427e-11
AT4G23230	CRK15	Encodes a cysteine-rich receptor-like protein kinase.	0.0927158	0.000292307	0.104467	0.000412568	0.17874	0.00599508	0.125446	0.000890736	0.217046	0.0179805	0.0692401	0.000201148	0.111755	0.00053089	0.519597		1.01043		2.42281e-06
AT4G25750	ABCG4	ABC-2 type transporter family protein;(source:Araport11)	0.104539	0.000178603	0.17221	0.000178603	0.209295	0.000178604	0.154931	0.000178603	0.225321	0.000178607	0.0949152	0.000178603	0.179182	0.000178603	0.712129		1.00667		6.73396e-12
AT4G26200	ACCS7	Member of a family of proteins in Arabidopsis that encode 1-Amino-cyclopropane-1-carboxylate synthase, an enzyme involved in ethylene biosynthesis. Not expressed in response to IAA.	0.128462	0.00018605	0.224837	0.000376745	0.232469	0.000448848	0.101765	0.000178644	0.203709	0.000258493	0.120431	0.000178904	0.194031	0.000230418	1.26182		1.54912		2.52149e-08
AT4G28420		Tyrosine transaminase family protein;(source:Araport11)	0.0732818	0.000178607	0.106463	0.000178896	0.133077	0.000188204	0.101005	0.000178768	0.140299	0.000190147	0.103654	0.000178822	0.224172	0.000587197	0.641947		0.721603		9.01854e-09
AT4G32460		choice-of-anchor C domain protein, putative (Protein of unknown function, DUF642);(source:Araport11)	0.139827	0.000178603	0.203255	0.000178603	0.253373	0.000178603	0.181447	0.000178603	0.458781	0.000178676	0.131123	0.000178603	0.303878	0.000178603	0.698444	0.0134382	0.729247	0.0386228	8.176e-15
AT4G37235	CASPL5C1	Uncharacterized protein family (UPF0497);(source:Araport11)	0.386463	0.0186644	0.201546	0.000217704	0.359295	0.00966532	0.116965	0.000178673	0.413324	0.0338755	0.23163	0.000321803	0.487737		1.90684		1.01572		3.16927e-07
AT4G38410		Dehydrin family protein;(source:Araport11)	0.306889	0.0042669	0.542256		0.396691	0.0374837	0.471072		0.730699		0.52628		0.469885		0.478679		0.580347		0.00126466
AT4G38560		phospholipase-like protein (PEARLI 4) family protein;(source:Araport11)	0.0474099	0.000186187	0.11433	0.000485562	0.225991	0.0189297	0.0340842	0.000178665	0.0668924	0.000193883	0.101798	0.000328193	0.145015	0.00151088	0.893431		1.08137		7.50248e-08
AT5G01180	PTR5	Encodes a dipeptide transporter expressed in pollen and ovules during early seed development. GFP-tagged PTR5 localizes to the plasma membrane.	0.1169	0.000178712	0.201173	0.000227411	0.397646	0.0276041	0.0715852	0.000178603	0.268678	0.000927691	0.0834025	0.000178604	0.288969	0.00166586	0.494247		0.760851		1.71691e-09
AT5G01540	LECRK-VI.2	Encodes LecRKA4.1, a member of the lectin receptor kinase subfamily A4 (LecRKA4.1 At5g01540; LecRKA4.2 At5g01550; LecRKA4.3 At5g01560). Together with other members of the subfamily, functions redundantly in the negative regulation of ABA response in seed germination. Positively regulates pattern-triggered immunity.	0.117837	0.000227447	0.106116	0.000203924	0.230185	0.00564039	0.117522	0.000226585	0.171536	0.000875392	0.0820132	0.000187726	0.187527	0.0014876	1.01962		1.46749		3.55821e-07
AT5G01550	LECRKA4.2	Encodes LecRKA4.2, a member of the lectin receptor kinase subfamily A4 (LecRKA4.1 At5g01540; LecRKA4.2 At5g01550; LecRKA4.3 At5g01560). Together with other members of the subfamily, functions redundantly in the negative regulation of ABA response in seed germination.	0.0315322	0.000178603	0.0285242	0.000178603	0.205069	0.000190262	0.0388217	0.000178603	0.256162	0.000255691	0.0475016	0.000178603	0.178113	0.00018628	0.701616		0.619556		1.46831e-12
AT5G02540		NAD(P)-binding Rossmann-fold superfamily protein;(source:Araport11)	0.170973	0.000178603	0.293363	0.000178603	0.373721	0.000178604	0.362562	0.000178603	0.568344	0.000374528	0.23542	0.000178603	0.494051	0.000189853	0.347281	0.000178603	0.566029	0.000355848	1.11145e-12
AT5G02760	SSPP	Encodes a phosphatase that functions in sustaining proper leaf longevity and preventing early senescence by suppressing or perturbing SARK-mediated senescence signal transduction.	0.123297	0.000178603	0.244309	0.000178914	0.397071	0.000713808	0.078954	0.000178603	0.271323	0.000187084	0.0370297	0.000178603	0.369728	0.000376668	0.569742		0.829489		8.01333e-13
AT5G03310	SAUR44	SAUR-like auxin-responsive protein family;(source:Araport11)	0.0758153	0.000186311	0.20062	0.00194705	0.303081	0.0309291	0.158743	0.000503582	0.244713	0.00733362	0.0853214	0.000187749	0.374074		0.636176		1.53022		2.75354e-07
AT5G03840	TFL-1	Controls inflorescence meristem identity. Involved in the floral initiation process. Ortholog of the Antirrhinum gene CENTRORADIALIS (CEN). Involved in protein trafficking to the protein storage vacuole.	0.142322	0.000178603	0.31115	0.000178606	0.366189	0.00017883	0.147296	0.000178603	0.280246	0.000178603	0.174172	0.000178603	0.460464	0.000224793	0.822859		0.730449		1.98507e-12
AT5G04190	PKS4	Encodes phytochrome kinase substrate 4, a phytochrome signaling component involved in phototropism. It is phosphorylated in a phot1-dependent manner in vitro. Phosphorylation is transient and regulated by a type 2- protein phosphatase.	0.144248	0.000178653	0.217127	0.000195092	0.387096	0.00663632	0.231484	0.000206452	0.534961		0.0363618	0.000178603	0.434844	0.0215842	0.395142	0.00818363	1.10628		3.70001e-10
AT5G11180	GLR2.6	member of Putative ligand-gated ion channel subunit family	0.0834224	0.000178603	0.264565	0.000234821	0.210746	0.00018816	0.0612006	0.000178603	0.149934	0.000178628	0.136663	0.000178609	0.455914	0.0240676	1.23704		0.792068		2.27107e-10
AT5G15780		Pollen Ole e 1 allergen and extensin family protein;(source:Araport11)	0.326315	0.000178604	0.30747	0.000178603	0.311928	0.000178603	0.409506	0.000185906	0.396749	0.0001788	0.260349	0.000178603	0.374934	0.000178644	0.925864		0.661473	0.0241595	8.21416e-11
AT5G18085		pre-tRNA tRNA-Trp (anticodon: CCA);(source:Araport11, TAIR10)	0.594735		0.496969		0.352672	0.0342809	1.77354		0.769858		0.697542		0.381221		0.311184	0.0133285	0.539476		0.00197067
AT5G19190		hypothetical protein;(source:Araport11)	0.120204	0.000178603	0.24733	0.000178787	0.381241	0.000380164	0.109956	0.000178603	0.337214	0.000215329	0.0522207	0.000178603	0.593575		0.345709	0.000229514	0.866713		6.98787e-13
AT5G22500	FAR1	Encodes a member of the eight-member gene family encoding alcohol-forming fatty acyl-CoA reductases (FARs) identified in Arabidopsis thaliana. Three of the FARs, FAR1 (At5g22500), FAR4 (At3g44540) and FAR5 (At3g44550), are shown to generate the fatty alcohols found in root, seed coat, and wound-induced leaf tissue.	0.150793	0.000178603	0.176145	0.000178603	0.289744	0.000178603	0.332036	0.000178603	0.36931	0.000178603	0.286478	0.000178603	0.418414	0.00017861	0.491841	0.000186807	0.601401	0.000587112	4.31169e-13
AT5G25260		SPFH/Band 7/PHB domain-containing membrane-associated protein family;(source:Araport11)	0.0105426	0.000178603	0.0364894	0.00017861	0.114071	0.000259653	0.015368	0.000178603	0.0910534	0.000199383	0.0410595	0.000178625	0.149011	0.000673567	0.934143		1.12278		1.9046e-10
AT5G37450		Leucine-rich repeat protein kinase family protein;(source:Araport11)	0.283261	0.00103656	0.457295		0.333135	0.00427498	0.471529		0.460898		0.145366	0.000186125	0.426659	0.0404872	0.409711	0.0282618	0.525947		8.9067e-07
AT5G39580		Peroxidase superfamily protein;(source:Araport11)	0.276895	0.000219076	0.345093	0.000728537	0.372015	0.00153528	0.341334	0.000660609	0.418348	0.00557472	0.255161	0.000196728	0.29569	0.000264373	0.77287		0.975425		1.37337e-06
AT5G44255		transposable_element_gene;(source:Araport11);gypsy-like retrotransposon family, has a 3.5e-09 P-value blast match to GB:AAD27547 polyprotein (Gypsy_Ty3-element) (Oryza sativa subsp. indica);(source:TAIR10)	0.0764966	0.000178606	0.151211	0.000191544	0.238809	0.000692408	0.147837	0.00019028	0.157724	0.000194832	0.081295	0.000178609	0.213645	0.000366897	0.267248	0.00158866	0.623827		2.30067e-09
AT5G44260	TZF5	Encodes a Tandem CCCH Zinc Finger protein. Interacts and co-localizes with MARD1 and RD21A in processing bodies (PBs) and stress granules (SGs).	0.0600965	0.000178603	0.136972	0.000178603	0.240506	0.000178605	0.293139	0.000178764	0.410422	0.000270677	0.0865521	0.000178603	0.337267	0.000187798	0.186936	0.000178603	0.504753	0.00287235	5.74546e-13
AT5G44585		hypothetical protein;(source:Araport11)	0.0764937	0.000178603	0.240484	0.000186544	0.278564	0.000195211	0.0798213	0.000178603	0.305338	0.000222058	0.0903478	0.000178603	0.314708	0.000241418	0.68276		0.604985		1.81083e-11
AT5G49730	FRO6	Encodes a plasma membrane-located ferric chelate reductase. Its mRNA is expressed in green aerial tissues (shoot, flower and cotyledon) in a light- and cell differentiation-specific manner.	0.0518179	0.000178605	0.124719	0.000195223	0.261103	0.00463423	0.114962	0.000190115	0.126862	0.000196839	0.0415186	0.000178603	0.295492	0.0116521	0.227942	0.00172929	0.940263		7.07477e-10
AT5G53980	HB52	Encodes a homeodomain leucine zipper class I (HD-Zip I) protein.	0.121805	0.000178603	0.243812	0.000178603	0.372509	0.00018946	0.154127	0.000178603	0.526944	0.0027423	0.0439274	0.000178603	0.337364	0.000186	0.709906		1.13958		1.7582e-13
AT5G55450	ATLTP4.4	Bifunctional inhibitor/lipid-transfer protein/seed storage 2S albumin superfamily protein;(source:Araport11)	0.236529	0.000186424	0.236488	0.000186422	0.393636	0.00139558	0.193216	0.000178643	0.182968	0.000178619	0.176471	0.000178611	0.176946	0.000178612	1.28255		1.36046		3.04069e-09
AT5G55460	ATLTP4.5	Bifunctional inhibitor/lipid-transfer protein/seed storage 2S albumin superfamily protein;(source:Araport11)	0.0935544	0.000178603	0.122958	0.000178607	0.220278	0.000196421	0.170027	0.000185897	0.251953	0.000240473	0.13575	0.000178622	0.126731	0.00017861	0.483911		0.845587		1.60034e-09
AT5G57240	ORP4C	OSBP(oxysterol binding protein)-related protein 4C;(source:Araport11)	0.0437656	0.000178603	0.0780325	0.000178606	0.188758	0.000234347	0.111418	0.000178815	0.335047	0.00958275	0.0529759	0.000178603	0.22116	0.000408521	0.36048	0.0178015	0.728401		8.27161e-10
AT5G57760		hypothetical protein;(source:Araport11)	0.079949	0.000178603	0.203053	0.000178603	0.360589	0.000197667	0.0313768	0.000178603	0.241736	0.000178608	0.0150532	0.000178603	0.359762	0.000197171	0.454465	0.000821275	0.68134		7.23616e-16
AT5G60140		AP2/B3-like transcriptional factor family protein;(source:Araport11)	0.194932	0.000954605	0.350827		0.341383	0.0465043	0.567041		0.6437		0.221308	0.00220101	0.620028		0.252398	0.00554116	0.631344		8.47958e-05

## Sheet: Full data set
Table-S2: Microarray data was normalized by Gene Spring v14.9 through quantile normalization and log 2 transformation. Oneway ANOVA was performed and only genes with FDR values less than 0.5 were shown. Further Tuckey's HSD test with FDR was performed for individual combinations. The p value less than 0.05 are shown, while those with a value of 0.05 or greater are shown as blank.
																							Normalized average signal intensity (Log 2 transformed)
Gene	Name	Gene description	WT_3/mock	p value	WT_6/mock	p value	WT_8/mock	p value	jaz9_3/ mock	p value	jaz9_8/ mock	p value	jaz10_3/ mock	p value	jaz10_8/mock	p value	jaz9_mock/ WT_mock	p value	jaz10_mock/WT_mock	p value	ANOVA FDR		Wtmock	WT_COR	WT_ent	WT_8	jaz9_mock	jaz9_COR	jaz9_8	jaz10_mock	jaz10_COR	jaz10_8
AT1G01010	NAC001	NAC domain containing protein 1;(source:Araport11)	0.702705	0.0374084	0.782455		1.14074		0.601583	0.0012358	0.866354		0.515831	0.000207758	0.811651		1.31725		1.03653		2.06744e-06		6.88623	6.37722	6.53231	7.0762	7.28376	6.5506	7.07679	6.938	5.98297	6.63693
AT1G01020	ARV1	ARV1 family protein;(source:Araport11)	1.17657		1.04645		1.18944		1.35341	0.000367962	1.13007		1.2333	0.0126984	1.02445		0.946927		1.06864		0.000118618		10.3145	10.5491	10.38	10.5648	10.2358	10.6724	10.4123	10.4103	10.7128	10.4451
AT1G01030	NGATHA3 (NGA3)	AP2/B3-like transcriptional factor family protein;(source:Araport11)	4.34689	0.000178603	2.22562	0.000178605	1.64251	0.000287909	4.90879	0.000178603	2.04302	0.000178673	5.88942	0.000178603	1.74872	0.00019956	0.898671		1.04819		3.61278e-14		8.51468	10.6347	9.66888	9.23058	8.36054	10.6559	9.39125	8.58258	11.1407	9.38888
AT1G01040	EMB60	Encodes a Dicer homolog. Dicer is a RNA helicase involved in microRNA processing. Mutations in this locus can result in embryo lethality. Embryo shape at seed maturity is globular-elongate. Other mutants convert the floral meristems to an indeterminate state, others yet show defects in ovule development. mRNA is expressed in all shoot tissues. DCL1 is able to produce miRNAs and siRNAs. The mRNA i…	1.07362		0.931936		0.945668		1.05172		1.0167		1.10428		0.875299		1.03887		1.10764		0.000888825		11.4305	11.5329	11.3288	11.3499	11.4855	11.5582	11.5094	11.5779	11.7211	11.3858
AT1G01050	PPa1	Encodes a soluble protein with inorganic pyrophosphatase activity that is highly specific for Mg-inorganic pyrophosphate.	0.786322	0.00157975	0.846882	0.0459932	0.819342	0.0102626	0.803665	0.00420425	0.887304		0.777353	0.000977625	0.964908		1.02523		1.0341		2.4961e-05		13.328	12.9811	13.0882	13.0405	13.3639	13.0486	13.1914	13.3763	13.013	13.3248
AT1G01060	LHY1	LHY encodes a myb-related putative transcription factor involved in circadian rhythm along with another myb transcription factor CCA1	1.17184		0.638641		0.794056		0.515404		0.83314		1.07628		0.468883		0.3372		0.398606		0.000224996		6.00344	6.23222	5.35652	5.67076	4.43512	3.47889	4.17175	4.67648	4.78253	3.58378
AT1G01070	UMAMIT28	Encodes a plasma membrane-localized amino acid transporter likely involved in amino acid export in the developing seed.	0.783128		0.835361		0.809651		1.00044		1.01069		0.806168		1.06081		1.1677		1.17288		0.000200449		8.18658	7.8339	7.92705	7.88195	8.41025	8.41089	8.42558	8.41664	8.10579	8.50181
AT1G01080		RNA-binding (RRM/RBD/RNP motifs) family protein;(source:Araport11)	0.92087		0.911364		0.942459		0.993314		1.01423		0.84691		0.972673		0.795122	0.00789175	1.0016		0.000853165		11.6226	11.5037	11.4887	11.5371	11.2918	11.2822	11.3122	11.6249	11.3852	11.5849
AT1G01090	PDH-E1 ALPHA	pyruvate dehydrogenase E1 alpha subunit	0.827917	0.000186581	0.855657	0.000228675	0.90812	0.0152566	0.856839	0.000235467	0.977314		0.854384	0.000222348	0.946308		0.988319		1.02652		1.80169e-07		14.2417	13.9692	14.0168	14.1026	14.2247	14.0018	14.1916	14.2794	14.0524	14.1998
AT1G01100		60S acidic ribosomal protein family;(source:Araport11)	0.919488		0.931169		0.86337	0.0243338	0.967453		0.979415		0.902854		0.950777		0.900566		0.88579		0.00353271		16.2625	16.1414	16.1596	16.0506	16.1114	16.0637	16.0814	16.0876	15.9401	16.0147
AT1G01110	IQD18	IQ-domain 18;(source:Araport11)	1.25831		1.27932		1.09494		1.33391		1.19331		1.84192	0.000200035	1.13554		1.09128		0.977594		9.32509e-05		8.2066	8.53808	8.56197	8.33745	8.33262	8.74828	8.58758	8.1739	9.05511	8.35729
AT1G01120	KCS1	Encodes a condensing enzyme KCS1 (3-ketoacyl-CoA synthase 1) which is involved in the critical fatty acid elongation process in wax biosynthesis.	0.657864	0.000573663	1.03666		1.38389	0.00736181	0.840649		0.987601		0.595368	0.000199138	1.14479		0.857797		0.924973		4.82387e-08		11.5286	10.9244	11.5805	11.9973	11.3073	11.0568	11.2893	11.416	10.6679	11.6111
AT1G01130		CBL-interacting Serine/Threonine-kinase;(source:Araport11)	1.48352	0.00695332	1.39588	0.0302796	1.51184	0.00439164	1.24303		1.01902		1.07283		1.04906		0.980333		1.09604		0.000663795		9.03883	9.60785	9.52	9.63514	9.01017	9.32403	9.03735	9.17113	9.27255	9.24022
AT1G01140	PKS6	Encodes a CBL-interacting protein kinase with similarity to SOS2	1.38015	0.000369336	1.23298	0.0221701	1.20911	0.0474895	1.42245	0.000231815	1.1978		1.30296	0.00243372	1.24727	0.0139902	0.800728	0.0132894	1.08095		1.35677e-07		10.5	10.9648	10.8021	10.7739	10.1794	10.6877	10.4398	10.6123	10.9941	10.931
AT1G01170	DUF1138	ozone-responsive stress-like protein (DUF1138);(source:Araport11)	0.785989		0.938252		1.01878		0.837967		0.898246		0.632335	0.00235513	0.941466		0.703729	0.0279941	0.953197		2.79331e-05		8.96065	8.61323	8.8687	8.9875	8.45374	8.19871	8.29893	8.8915	8.23026	8.80448
AT1G01180		S-adenosyl-L-methionine-dependent methyltransferases superfamily protein;(source:Araport11)	0.920638		1.13431		1.27359		0.914324		1.12106		0.663612	0.00540386	1.41605	0.023951	1.19386		1.07893		2.69008e-05		8.94978	8.83049	9.13159	9.29869	9.20542	9.0762	9.37029	9.05938	8.46779	9.56126
AT1G01183	MIR165	Encodes a microRNA that targets several HD-ZIPIII family members including PHV, PHB, REV, ATHB-8, and ATHB-15. MicroRNAs are regulatory RNAs with a mature length of ~21-nucleotides that are processed from hairpin precursors by Dicer-like enzymes. MicroRNAs can negatively regulate gene expression by attenuating translation or by directing mRNA cleavage.Mature sequence: UCGGACCAGGCUUCAUCCCC. Accumu…	1.01619		1.00488		0.985982		0.977606		0.973582		1.05577		1.05414		0.995756		0.977309		0.0148672		2.29167	2.31484	2.29869	2.2713	2.28553	2.25286	2.24691	2.25856	2.33685	2.33463
AT1G01190	CYP78A8	member of CYP78A	0.962611		1.08336		1.08265		0.783515		0.924978		0.568253	0.0113038	1.05075		0.753668		0.859974		0.000238034		9.67119	9.61621	9.78669	9.78575	9.26319	8.91122	9.15068	9.45355	8.63816	9.52497
AT1G01200	ATRABA3	RAB GTPase homolog A3;(source:Araport11)	1.11627		1.00538		0.980832		1.14238		0.923014		1.44928	0.00541202	0.984127		1.4711	0.00365161	1.24613		4.35167e-06		7.48013	7.63882	7.48788	7.45221	8.03703	8.22908	7.92146	7.79759	8.33293	7.77451
AT1G01210		DNA-directed RNA polymerase, subunit M, archaeal;(source:Araport11)	1.32749		1.29467		1.13219		1.37457		1.12419		1.09988		0.992108		0.270407	0.000178603	1.14562		4.78031e-12		6.97818	7.38688	7.35076	7.1573	5.09138	5.55036	5.26026	7.1743	7.31165	7.16287
AT1G01220	FKGP	Encodes a bifunctional enzyme that has both L-fucokinase and GDP-L-fucose pyrophosphorylase activities. It catalyzes the two steps of the L-fucose salvage pathway for the generation of activated GDP-L-fucose. This pathway seems to be of minor importance for cell wall polysaccharide biosynthesis compared to the de novo GDP-L-fucose biosynthesis pathway in Arabidopsis.	0.836298	0.00018949	0.909878	0.0192941	0.93655		0.801337	0.00017863	0.943165		0.764709	0.000178603	0.87145	0.000498615	1.07041		1.16615	0.000246291	2.07415e-09		11.4267	11.1688	11.2905	11.3321	11.5249	11.2054	11.4405	11.6485	11.2614	11.45
AT1G01225		NC domain-containing protein-like protein;(source:Araport11)	0.702888	0.000197232	0.782694	0.00240659	0.817973	0.0162307	0.756671	0.000644762	0.906468		0.608752	0.000178606	0.840019		1.02966		1.08882		1.36427e-07		8.18996	7.68133	7.83648	7.90008	8.23213	7.82987	8.09046	8.31273	7.59666	8.06123
AT1G01230	ORM1	ORM1 is an ER localized orosomucoid-like protein involved in sphingolipid homeostasis.	0.919417		0.863475	0.0201332	0.89342		0.90625		0.962794		0.956536		0.967791		0.880047		0.917277		0.00358612		10.8866	10.7654	10.6748	10.724	10.7022	10.5602	10.6475	10.762	10.6979	10.7148
AT1G01240		transmembrane protein;(source:Araport11)	0.480095	0.000190518	0.586003	0.00093882	0.702485	0.0442094	0.810707		0.829179		0.598343	0.00141193	0.972519		0.454017	0.000186576	0.521745	0.000229924	1.04324e-07		9.24761	8.189	8.47658	8.73814	8.10842	7.80567	7.83818	8.30902	7.56807	8.26882
AT1G01250		encodes a member of the DREB subfamily A-4 of ERF/AP2 transcription factor family. The protein contains one AP2 domain. There are 17 members in this subfamily including TINY.	0.349857	0.000719842	0.444323	0.00964784	0.590869		0.973224		0.855903		0.611988		0.765698		0.473267	0.0197958	0.565111		0.00246313		6.72122	5.20606	5.5509	5.96213	5.64195	5.60279	5.41747	5.89783	5.18941	5.51268
AT1G01260	JAM2	bHLH13 interacts with JAZ proteins, and functions redundantly with bHLH3, bHLH14 and bHLH17 to negatively regulate jasmonate responses.	1.77461	0.000178603	1.38258	0.000242677	1.3191	0.000734816	1.8935	0.000178603	1.35793	0.00032376	2.52771	0.000178603	1.30145	0.00121476	1.00912		0.911939		9.05438e-12		9.22756	10.0551	9.69492	9.62712	9.24065	10.1617	9.68206	9.09457	10.4324	9.47469
AT1G01290	CNX3	COFACTOR OF NITRATE REDUCTASE AND XANTHINE DEHYDROGENASE 3. Encodes a protein involved in molybdenum cofactor biosynthesis. Homologous to E.coli MoaC. Expression is low in all tissues examined, except in roots. Appears to have targeting signals for chloroplast or mitochondria	1.0462		0.994251		0.976041		1.17512	0.0169749	1.02889		1.12077		1.08418		0.866434	0.0437587	0.890688		0.0031205		11.3192	11.3844	11.3109	11.2842	11.1124	11.3452	11.1534	11.1522	11.3167	11.2688
AT1G01300		Eukaryotic aspartyl protease family protein;(source:Araport11)	0.911264		0.951146		0.902453		0.907331		1.05561		0.747784	0.000664302	0.908088		1.15015		0.974127		2.5555e-06		12.296	12.1619	12.2237	12.1479	12.4978	12.3575	12.5759	12.2582	11.8389	12.1191
AT1G01310		CAP (Cysteine-rich secretory proteins, Antigen 5, and Pathogenesis-related 1 protein) superfamily protein;(source:Araport11)	1.12782		1.20964		1.29749		1.1485		0.647649		1.97518		1.21418		2.22662		0.842598		0.0147733		4.45257	4.62612	4.72715	4.8283	5.60743	5.80718	4.98071	4.20549	5.18747	4.48547
AT1G01320	REC1	Encodes REDUCED CHLOROPLAST COVERAGE 1 (REC1). Located in the nucleus and cytosol. Contributes to establishing the size of the chloroplast compartment.	0.751684		0.712294		0.705337		1.00071		0.841544		0.825805		0.80786		1.20038		1.23887		0.000128772		9.63401	9.22221	9.14456	9.1304	9.8975	9.89853	9.64861	9.94303	9.66691	9.63521
AT1G01340	CNGC10	member of Cyclic nucleotide gated channel family	0.439666	0.000178603	0.853843		1.39596	0.00180252	0.323201	0.000178603	0.525551	0.000178609	0.316159	0.000178603	1.03329		1.43584	0.000783775	1.06145		1.77241e-13		8.81914	7.63362	8.59118	9.3004	9.34103	7.71153	8.41293	8.90518	7.2439	8.95242
AT1G01350		Zinc finger (CCCH-type/C3HC4-type RING finger) family protein;(source:Araport11)	1.04475		1.0426		1.06554		0.991825		1.07068		1.04055		1.03229		0.889382		1.03564		0.00120241		11.3631	11.4263	11.4233	11.4547	11.194	11.1821	11.2925	11.4136	11.471	11.4595
AT1G01360	PYL9	Encodes RCAR1 (regulatory components of ABA receptor). Interacts with and regulates the type 2C protein phosphatases (PP2Cs) ABI1 and ABI2. Functions as abscisic acid sensor. The mRNA is cell-to-cell mobile.	0.650429	0.00120788	0.742311	0.0373771	0.695778	0.00684027	0.695581	0.00678933	0.746636	0.0433139	0.823449		0.95119		0.979105		0.880999		0.000515194		10.3618	9.74127	9.9319	9.8385	10.3313	9.80763	9.90981	10.179	9.89876	10.1068
AT1G01370	CENH3	Encodes a centromere-identifying protein histone H3 variant. Localized at centromeres in both mitotic and meiotic cells.	0.946474		1.03902		1.10705		0.845163	0.02119	0.913544		0.819712	0.00455003	1.05626		1.00492		0.931187		1.35663e-05		10.0343	9.95496	10.0895	10.181	10.0414	9.79871	9.91095	9.93147	9.64466	10.0104
AT1G01380	ETC1	ETC1 is involved in trichome and root hair patterning in Arabidopsis.	0.805604		0.897711		0.868186		0.626178	0.0106596	0.833534		0.505609	0.000305003	0.680561		1.00908		1.05856		0.000264087		7.88471	7.57285	7.72903	7.68079	7.89775	7.2224	7.63506	7.96681	6.9829	7.41161
AT1G01390		UDP-Glycosyltransferase superfamily protein;(source:Araport11)	0.482685	0.0499149	1.13138		1.90434		0.296562	0.000442339	0.808441		0.366203	0.00290845	2.07273	0.04968	1.85833		1.63437		6.28041e-07		8.15846	7.10762	8.33655	9.08775	9.05247	7.29887	8.74568	8.86719	7.41791	9.91872
AT1G01420	UGT72B3	UDP-glucosyl transferase 72B3;(source:Araport11)	0.886658		1.24048		1.31935		0.782833		0.989402		0.511401	0.000249232	0.882554		1.1057		1.57263	0.00852225	0.000102694		10.4412	10.2676	10.752	10.841	10.5861	10.2329	10.5707	11.0943	10.1269	10.9141
AT1G01430	TBL25	Encodes a member of the TBL (TRICHOME BIREFRINGENCE-LIKE) gene family containing a plant-specific DUF231 (domain of unknown function) domain. TBL gene family has 46 members, two of which (TBR/AT5G06700 and TBL3/AT5G01360) have been shown to be involved in the synthesis and deposition of secondary wall cellulose, presumably by influencing the esterification state of pectic polymers. A nomenclature…	0.858284	0.0469907	0.88546		0.803498	0.00181488	1.05536		1.05508		0.899792		0.934162		0.846008	0.0233837	0.878651		0.00421255		12.9423	12.7219	12.7668	12.6267	12.7011	12.7788	12.7784	12.7557	12.6033	12.6574
AT1G01440		hypothetical protein (DUF3133);(source:Araport11)	0.730447	0.000755426	0.813358	0.0389699	0.916624		0.836552		0.907		0.801065	0.0221909	0.929171		0.964662		1.03333		0.000297143		9.61445	9.1613	9.31641	9.48885	9.56255	9.30507	9.42172	9.66175	9.34174	9.55576
AT1G01453		late embryogenesis abundant hydroxyproline-rich glycoprotein family protein;(source:Araport11)	0.658503		0.898592		0.707596		0.376117	0.00970756	0.746686		0.52461		1.06772		1.03975		0.709786		0.0049188		7.60985	7.00711	7.45559	7.11085	7.66609	6.25534	7.24466	7.11531	6.18463	7.20984
AT1G01470	LEA14	Encodes late-embryogenesis abundant protein whose mRNA levels are induced in response to wounding and light stress. Might be involved in protection against desiccation.	0.460696	0.000178603	0.587321	0.000178603	0.641369	0.000178635	0.473671	0.000178603	0.726885	0.000223517	0.391543	0.000178603	0.676218	0.000186191	0.888263		0.836911	0.0333748	4.42644e-13		13.9545	12.8364	13.1867	13.3137	13.7836	12.7055	13.3234	13.6976	12.3449	13.1332
AT1G01480	ACS2	a member of the 1-aminocyclopropane-1-carboxylate (ACC) synthase (S-adenosyl-L-methionine methylthioadenosine-lyase, EC 4.4.1.14) gene family, isolated from a flower-specific cDNA library.	1.12505		1.17113		1.06939		0.695947		0.785074		0.802862		0.991978		1.18517		0.681026		0.000728725		6.53259	6.70258	6.76049	6.62937	6.77768	6.25473	6.42858	5.97837	5.6616	5.96675
AT1G01490		Heavy metal transport/detoxification superfamily protein;(source:Araport11)	1.1585		1.09795		1.36457	0.000446961	1.04148		0.982877		1.11445		1.31486	0.00152777	0.901446		1.13534		1.52052e-07		12.4232	12.6354	12.558	12.8716	12.2735	12.3321	12.2486	12.6063	12.7626	13.0012
AT1G01500		Erythronate-4-phosphate dehydrogenase family protein;(source:Araport11)	1.05968		0.930309		0.964289		1.1861		1.09567		1.08914		1.14593		0.683829	0.000419027	0.739807	0.00413699	5.13946e-05		9.02507	9.10871	8.92086	8.97261	8.47678	8.72301	8.6086	8.59029	8.71349	8.78681
AT1G01510	DOQ	Encodes a homolog of human CtBP. Mutant has longer and thicker leaves than wild type. Involved in controlling polar cell expansion in the leaf width direction. It has been shown to localize to cytosolic stress granules and is involved in their formation.	0.853736	0.0262655	0.889035		0.930666		0.867278		0.9617		0.835034	0.00831395	0.927977		0.99792		0.97593		0.00165138		11.1181	10.89	10.9484	11.0144	11.1151	10.9097	11.0588	11.083	10.8229	10.9751
AT1G01530	AGL28	AGAMOUS-like 28;(source:Araport11)	2.95342		4.19186	0.00491493	8.7721	0.00020201	1.77202		2.06106		0.865518		3.53958	0.0158932	1.46132		1.9621		7.07859e-05		2.6537	4.21609	4.72129	5.78663	3.20098	4.02637	4.24437	3.6261	3.41773	5.44968
AT1G01540		Protein kinase superfamily protein;(source:Araport11)	0.77331	0.000185878	0.815991	0.000225945	0.798217	0.000191837	0.794464	0.000189704	0.860262	0.0025967	0.767577	0.000178816	0.815809	0.000225214	1.04117		1.09785		1.27556e-08		10.6981	10.3272	10.4047	10.3729	10.7563	10.4243	10.5391	10.8327	10.4511	10.539
AT1G01550	BPS1	Encodes a protein with no functionally characterized domains that to prevent the synthesis of a novel substance that moves from the root to the shoot, where it modifies shoot growth by interfering with auxin signaling. Synthesis and delivery of this substance requires neither phloem nor endodermis.	0.862683	0.000205682	0.916392	0.0153222	0.996682		0.777109	0.000178603	0.840568	0.000186281	0.773464	0.000178603	0.889345	0.000833224	0.943039		1.06945		5.06047e-11		14.0927	13.8796	13.9667	14.0879	14.0081	13.6443	13.7575	14.1895	13.819	14.0204
AT1G01560	MPK11	Member of MAP Kinase family. Flg22-induced activation is blocked by AvrRpt2.	0.14591	0.000469594	0.166343	0.000909215	0.488944		0.123068	0.000267413	0.172011	0.00109925	0.188758	0.00193352	0.266014	0.0178093	0.97393		1.35473		3.54242e-06		5.20177	2.42492	2.614	4.16951	5.16366	2.14119	2.62423	5.63977	3.23438	3.72935
AT1G01570		transferring glycosyl group transferase (DUF604);(source:Araport11)	0.840922		0.863306		0.961412		0.752265		0.884367		0.980057		0.904551		1.3183		1.11709		0.024294		7.22825	6.97829	7.01619	7.17147	7.62693	7.21624	7.44964	7.388	7.35894	7.24327
AT1G01580	FRO2	Encodes the low-iron-inducible ferric chelate reductase responsible for reduction of iron at the root surface. It is likely to be the major Fe(III) chelate reductase in Arabidopsis iron metabolism. Coordinately regulated with IRT1, the major transporter responsible for high-affinity iron uptake from the soil, at both transcriptional and posttranscriptional levels. Steady state mRNA levels are reg…	0.612883		0.786552		0.681605		0.581896		0.690578		0.926598		0.80352		0.90918		0.648499		0.0306244		8.04371	7.3374	7.69733	7.49072	7.90635	7.12518	7.37223	7.41889	7.3089	7.10329
AT1G01600	CYP86A4	Encodes a member of the CYP86A subfamily of cytochrome p450 genes. Expressed significantly at highest level in mature stems and flowers.	0.597318	0.0014717	0.728135		0.686907	0.0292079	0.799448		0.742442		0.491617	0.000196387	0.812369		0.608384	0.00214764	0.819506		2.26519e-06		11.0153	10.2718	10.5575	10.4735	10.2983	9.9754	9.86867	10.7281	9.7037	10.4283
AT1G01610	GPAT4	bifunctional sn-glycerol-3-phosphate 2-O-acyltransferase/phosphatase. Involved in cutin assembly and is functionally redundant with GPAT8.	0.736982	0.000682748	1.09824		1.38556	0.000386473	0.664975	0.000190003	1.00879		0.427296	0.000178603	1.33857	0.00107508	0.893827		0.896523		1.41594e-12		10.611	10.1707	10.7461	11.0814	10.449	9.86039	10.4616	10.4534	9.22667	10.8741
AT1G01620	PIP1C	a member of the plasma membrane intrinsic protein subfamily PIP1. localizes to the plasma membrane and exhibits water transport activity in Xenopus oocyte. expressed ubiquitously and protein level decreases slightly during leaf development.	0.7408		0.96136		0.96119		0.75311		0.954317		0.522692	0.000216988	0.878767		1.21801		0.956575		6.15068e-06		10.1784	9.74553	10.1215	10.1213	10.4629	10.0538	10.3954	10.1143	9.17836	9.92788
AT1G01630		Sec14p-like phosphatidylinositol transfer family protein;(source:Araport11)	1.00176		1.3153	0.000186085	1.47747	0.000178603	0.892726		0.986194		0.828312	0.000618546	1.19784	0.000938248	0.949326		1.04214		4.0058e-11		8.20774	8.21027	8.60313	8.77087	8.13272	7.96901	8.11266	8.2673	7.99555	8.52774
AT1G01650	SPPL4	SIGNAL PEPTIDE PEPTIDASE-LIKE 4;(source:Araport11)	1.30091		0.943526		0.741118	0.0260038	1.54333	0.000731992	0.966933		1.68949	0.000218616	0.907325		0.991243		0.933217		3.15206e-07		9.16242	9.54194	9.07856	8.7302	9.14973	9.77578	9.10122	9.06271	9.8193	8.9224
AT1G01660		RING/U-box superfamily protein;(source:Araport11)	1.52011		1.31275		0.987044		1.06442		0.786403		1.49355		1.15349		1.27613		0.960178		0.0467278		6.124	6.72818	6.5166	6.10519	6.47578	6.56584	6.12912	6.06538	6.64412	6.27138
AT1G01680	ATPUB54	plant U-box 54;(source:Araport11)	0.759519		0.624991		0.838044		1.22333		0.999896		1.4601		0.873363		0.688294		1.96942		0.000463886		3.04769	2.65085	2.3696	2.79279	2.50879	2.7996	2.50864	4.02546	4.57153	3.83012
AT1G01690	PRD3	Encodes a novel plant-specific protein that is involved in meiotic double strand break formation.	0.755905	0.00652886	0.921481		1.01547		0.610403	0.000186939	0.857685		0.638523	0.000195487	0.83443		1.18868		1.2024		1.45371e-06		8.68901	8.28529	8.57104	8.71116	8.93837	8.2262	8.71689	8.95492	8.30773	8.69379
AT1G01700	ROPGEF2	Encodes a member of KPP-like gene family, homolog of KPP (kinase partner protein) gene in tomato. Also a member of the RopGEF (guanine nucleotide exchange factor) family, containing the novel PRONE domain (plant-specific Rop nucleotide exchanger), which is exclusively active towards members of the Rop subfamily.	1.21147		1.12173		1.10308		1.35366	0.0071528	1.27687	0.0441636	1.22922		1.10782		0.867403		1.04495		0.0030198		6.76502	7.04178	6.93075	6.90655	6.55979	6.99666	6.91241	6.82846	7.1262	6.97618
AT1G01720	ANAC2	Belongs to a large family of putative transcriptional activators with NAC domain. Transcript level increases in response to wounding and abscisic acid. ATAF1 attentuates ABA signaling and sythesis. Mutants are hyposensitive to ABA. The mRNA is cell-to-cell mobile.	0.827429		0.921863		1.13721		0.948348		1.33066		0.786923		1.20712		1.09681		1.24923		0.000338043		9.76219	9.4889	9.64482	9.9477	9.89551	9.819	10.3076	10.0832	9.73753	10.3548
AT1G01725		adenylosuccinate synthetase;(source:Araport11)	1.29693	0.0059062	1.18194		1.19707		1.26169	0.0166111	1.00662		1.2621	0.0164087	1.07718		0.861352		0.962146		1.25465e-05		9.19053	9.56562	9.43168	9.45004	8.9752	9.31055	8.98472	9.13485	9.47068	9.24211
AT1G01730		hypothetical protein;(source:Araport11)	0.871097	0.00856779	0.889595	0.0352412	0.92816		0.896536		0.966621		0.855867	0.00260129	0.962258		0.929958		0.927193		0.000211554		12.2499	12.0508	12.0811	12.1423	12.1451	11.9875	12.0961	12.1408	11.9163	12.0853
AT1G01740	BSK4	kinase with tetratricopeptide repeat domain-containing protein;(source:Araport11)	1.08621		1.40987	0.000220218	1.92417	0.000178603	0.905185		1.02705		0.941449		1.60803	0.000178636	1.05774		0.980762		4.76331e-10		9.11185	9.23115	9.60742	10.0561	9.19284	9.04912	9.23135	9.08383	8.99678	9.76913
AT1G01760	TAD1	denosine deaminases acting on tRNA;(source:Araport11)	0.89672		0.908138		0.932183		1.11413		0.945326		0.874208		0.755202	0.0151323	1.07793		1.20055		0.00316204		6.75744	6.60017	6.61843	6.65613	6.86571	7.02163	6.78459	7.02114	6.82719	6.61608
AT1G01770		propionyl-CoA carboxylase;(source:Araport11)	0.829332		0.835145		0.792775		0.697719	0.00242517	0.792094		0.771942	0.0466079	0.967025		0.880204		0.711202	0.00423469	1.53023e-05		10.2464	9.97641	9.98649	9.91137	10.0623	9.54302	9.72604	9.75472	9.38129	9.70635
AT1G01780	PLIM2b	Encodes a member of the Arabidopsis LIM proteins: a family of actin bundlers with distinct expression patterns. WLIM1, WLIM2a, and WLIM2b are widely expressed, whereas PLIM2a, PLIM2b, and PLIM2c are predominantly expressed in pollen. Regulates actin cytoskeleton organization. The mRNA is cell-to-cell mobile.	0.602288	0.00804198	0.620178	0.0138798	0.673377		0.622699	0.0149678	0.86736		0.646186	0.0295576	0.952277		0.912039		0.786206		0.000584975		7.09562	6.36414	6.40637	6.5251	6.96279	6.27939	6.75749	6.7486	6.11862	6.67805
AT1G01800		NAD(P)-binding Rossmann-fold superfamily protein;(source:Araport11)	1.36636	0.000178773	1.27703	0.000210661	1.15511	0.0174631	1.38319	0.000178665	1.19893	0.00189816	1.51	0.000178603	1.21574	0.000887315	1.0498		1.12832		1.47669e-09		13.8174	14.2677	14.1702	14.0254	13.8875	14.3555	14.1493	13.9916	14.5861	14.2734
AT1G01810		hypothetical protein;(source:Araport11)	1.58525	0.00403816	1.09797		1.16662		1.70183	0.000925155	1.21246		1.58159	0.00424699	1.08965		0.909705		1.10305		7.22737e-05		6.16321	6.82792	6.29804	6.38555	6.02668	6.79377	6.30462	6.3047	6.96607	6.42856
AT1G01820	PEX11C	member of the peroxin11 (PEX11) gene family, integral to peroxisome membrane, controls peroxisome proliferation.	1.12005	0.0189054	1.27446	0.000178891	1.41641	0.000178603	0.994972		1.03203		1.0382		1.2602	0.000186266	0.950607		1.01825		2.24615e-10		13.0694	13.233	13.4193	13.5716	12.9963	12.989	13.0418	13.0955	13.1496	13.4291
AT1G01860	PFC1	dimethyladenosine transferase	0.997663		1.02012		1.01253		0.879472		0.949266		0.757485	0.00166922	0.921794		1.06709		1.1593		0.0143086		10.8563	10.8529	10.885	10.8742	10.9499	10.7646	10.8748	11.0695	10.6688	10.952
AT1G01870		pre-tRNA tRNA-Val (anticodon: TAC);(source:Araport11, TAIR10)	0.665867		0.643448		0.458367	0.0363269	0.997619		0.821514		0.726193		0.601703		0.41754	0.0143122	0.592056		0.00381247		7.10375	6.51705	6.46764	5.97832	5.84373	5.84029	5.56009	6.34755	5.88597	5.61467
AT1G01900	SBTI1.1	Encodes AtSBT1.1, a subtilisin-like serine protease. Cleaves the phytosulfokine AtPSK4, a growth promoting peptide.	0.96706		1.0193		1.03061		1.26661	0.0265613	1.33374	0.00441194	1.09403		1.13106		0.733569	0.00209175	0.910203		0.00239864		10.4931	10.4448	10.5207	10.5366	10.0461	10.3871	10.4616	10.3574	10.487	10.5351
AT1G01920		SET domain-containing protein;(source:Araport11)	1.06826		0.928785		0.910426		1.18584	0.0216946	1.00573		1.18532	0.0221578	0.971495		0.886184		0.865585		0.000257102		11.7974	11.8927	11.6908	11.662	11.6231	11.869	11.6313	11.5891	11.8344	11.5474
AT1G01930		zinc finger protein-like protein;(source:Araport11)	0.887649		0.900004		0.93654		0.916443		0.941091		0.939129		0.987354		0.902046		0.918956		0.00629938		10.5676	10.3956	10.4156	10.473	10.4189	10.293	10.3313	10.4456	10.355	10.4273
AT1G01940		Cyclophilin-like peptidyl-prolyl cis-trans isomerase family protein;(source:Araport11)	0.993942		1.16546	0.0241337	1.59246	0.000178603	0.88556		0.938527		0.869154	0.0475598	1.26593	0.00039536	1.03385		1.12016		1.08958e-09		10.8451	10.8363	11.066	11.5164	10.8931	10.7178	10.8016	11.0088	10.8065	11.349
AT1G01960	BIG3	Encodes one of the functionally redundant ARF guanine-nucleotide exchange factors (ARF-GEFs). Functions as regulators of post-Golgi trafficking.	0.744122	0.00018602	0.797521	0.000271272	0.844013	0.0036873	0.810643	0.000443509	0.84691	0.00452311	0.758638	0.0001878	0.815631	0.000572516	1.05156		0.987749		1.16539e-07		12.3574	11.931	12.031	12.1128	12.43	12.1271	12.1902	12.3396	11.9411	12.0456
AT1G01970		Tetratricopeptide repeat (TPR)-like superfamily protein;(source:Araport11)	0.862278		1.01506		1.01009		0.892429		0.942502		0.728254	0.000486494	0.866393		1.03524		1.11458		0.00182587		11.8611	11.6473	11.8826	11.8755	11.911	11.7468	11.8256	12.0176	11.5601	11.8107
AT1G02000	GAE2	UDP-D-glucuronate 4-epimerase The mRNA is cell-to-cell mobile.	1.07009		0.959876		0.798022		0.997872		0.99606		1.31701	0.0140419	1.00711		1.01269		0.933651		0.00247752		8.49354	8.59127	8.43446	8.16804	8.51173	8.50866	8.50604	8.39449	8.79177	8.40471
AT1G02020		nitroreductase family protein;(source:Araport11)	0.729979	0.00116778	0.698102	0.000352772	0.750716	0.00307042	0.868048		0.93695		0.781732	0.0133073	0.841648		0.838913		0.924447		0.000280465		8.80756	8.35348	8.28907	8.39389	8.55415	8.34999	8.46019	8.69422	8.33896	8.44551
AT1G02030		C2H2-like zinc finger protein;(source:Araport11)	0.451498		0.606474		0.687548		0.421261		0.764494		0.398207	0.048287	0.872657		1.26352		0.852439		0.00509516		5.32777	4.18056	4.60629	4.78731	5.66522	4.41801	5.2778	5.09744	3.76903	4.90093
AT1G02080		transcription regulator;(source:Araport11)	0.835168	0.00110042	0.840075	0.00154987	0.831909	0.000886817	0.870594	0.0146649	0.879413	0.0276891	0.877954	0.0249608	0.885065	0.0411214	1.04616		0.899658		2.4236e-06		13.7141	13.4543	13.4627	13.4486	13.7792	13.5793	13.5938	13.5616	13.3738	13.3854
AT1G02090	FUS5	encodes a phosphoprotein that is a subunit of the COP9 signalosome. Mutants exhibit constitutive photomorphogenic phenotype.	0.958807		0.903074		0.943064		0.947067		0.917472		0.926168		0.858902	0.00165115	1.08437		0.984985		2.03256e-05		11.4717	11.411	11.3246	11.3872	11.5886	11.5101	11.4643	11.4499	11.3393	11.2305
AT1G02110		bZIP domain class transcription factor (DUF630 and DUF632);(source:Araport11)	0.801767	0.000963714	0.867409		0.822103	0.00334091	0.855169	0.0264414	0.922263		0.788561	0.000485151	0.958231		1.06757		0.912142		1.76771e-06		11.9936	11.6749	11.7884	11.711	12.088	11.8623	11.9712	11.861	11.5183	11.7994
AT1G02120	VAD1	Encodes VAD1 (Vascular Associated Death1), a regulator of cell death and defense responses in vascular tissues. VAD1 is a putative membrane associated protein and contains a GRAM domain. vad1 is a lesion mimic mutant that exhibits light conditional appearance of propagative HR (hypersensitive response)-like lesions along the vascular system. The mRNA is cell-to-cell mobile.	0.891638		0.969161		1.07708		0.951293		0.933607		1.03729		1.02896		1.05108		0.944117		0.0305708		10.6001	10.4347	10.5549	10.7073	10.672	10.6	10.5729	10.5172	10.57	10.5584
AT1G02130	RABD2A	Belongs to the Rab1 GTPase subfamily. This small GTP-binding protein is required in ER to Golgi transportation.	0.864046	0.00718837	0.819345	0.000356439	0.841536	0.00133625	0.960228		0.937816		0.936257		0.938904		0.918313		0.87074	0.0119191	0.000432437		10.2596	10.0488	9.97217	10.0107	10.1367	10.0781	10.0441	10.0599	9.96492	9.96899
AT1G02140	MEE63	Encodes a homologue of the exon junction complex (EJC) component MAGO that participates in intron-mediated enhancement of gene expression.	1.02419		1.01899		1.03125		1.0644		1.05637		0.99476		1.03901		0.910153		0.978695		0.0241396		12.8748	12.9092	12.9019	12.9192	12.7389	12.829	12.8181	12.8437	12.8361	12.8989
AT1G02150		Tetratricopeptide repeat (TPR)-like superfamily protein;(source:Araport11)	0.839073	0.0229703	0.90542		1.00233		0.848894	0.0394632	1.00345		0.770659	0.000506762	0.945335		0.99752		1.02676		0.00014176		12.2186	11.9655	12.0753	12.222	12.2151	11.9787	12.22	12.2567	11.8809	12.1756
AT1G02160		Cox19 family protein (CHCH motif);(source:Araport11)	1.17006	0.0066091	1.14036	0.0317002	1.11078		1.22982	0.000432749	1.05951		1.23768	0.000345654	1.07222		0.863783	0.0127015	0.929592		6.38691e-07		11.0399	11.2665	11.2294	11.1915	10.8287	11.1271	10.9121	10.9346	11.2422	11.0352
AT1G02170	LOL3	Encodes a type I metacaspase. Two Arabidopsis metacaspases, AT1G02170 (MC1) and AT4G25110 (MC2) antagonistically control programmed cell death in Arabidopsis. MC1 is a positive regulator of cell death and requires conserved caspase-like putative catalytic residues for its function. MC2 negatively regulates cell death. This function is independent of the putative catalytic residues. A third type I…	0.893653		0.901565		0.997925		0.86999	0.0208063	0.851486	0.00561675	0.938911		0.964944		1.01319		0.984287		0.00202936		11.9092	11.747	11.7597	11.9062	11.9281	11.7271	11.6961	11.8863	11.7954	11.8348
AT1G02180		ferredoxin-like protein;(source:Araport11)	1.27764	0.000580657	1.27139	0.000701614	1.07807		1.21356	0.00626725	1.25251	0.00134573	1.00958		1.00467		1.21341	0.00630678	1.10324		3.3468e-07		9.50925	9.86273	9.85566	9.6177	9.78831	10.0676	10.1131	9.651	9.66476	9.65773
AT1G02205	CER1	Expression of the CER1 gene associated with production of stem epicuticular wax and pollen fertility. Biochemical studies showed that cer1 mutants are blocked in the conversion of stem wax C30 aldehydes to C29 alkanes, and they also lack the secondary alcohols and ketones. These suggested the CER1 protein is an aldehyde decarbonylase, but the exact molecular function of this protein remains to be…	0.830013		0.954402		0.877433		0.658407		0.787007		0.517253		0.750528		0.75957		0.797301		0.0141076		8.60348	8.33469	8.53615	8.41484	8.20674	7.60379	7.86118	8.27668	7.32562	7.86265
AT1G02210		NAC (No Apical Meristem) domain transcriptional regulator superfamily protein;(source:Araport11)	1.01129		1.0026		1.20171		0.752363		1.6019		0.898253		0.888297		1.55672		1.11856		0.000679809		2.42082	2.43703	2.42457	2.68592	3.05933	2.64883	3.73912	2.58246	2.42766	2.41158
AT1G02220	NAC003	NAC domain containing protein 3;(source:Araport11)	0.489734	0.00155373	0.447349	0.000483251	0.665177		0.445743	0.000465468	0.657059		0.272292	0.000178624	0.659254		1.19528		0.987683		2.54521e-07		9.02346	7.99353	7.86293	8.43527	9.28081	8.11509	8.6749	9.00558	7.1288	8.40449
AT1G02250	NAC005	Encodes a member of the NAC family of transcription factors. ANAC005 contains sequences specifying both nuclear and plasma membrane targeting. Overexpression results in increased xylem differentiation suggesting ANAC005 promotes xylem formation.	0.43434	0.000323328	0.445472	0.000401039	0.64267		0.435852	0.000332101	0.61914	0.049279	0.254766	0.000178606	0.6244		1.2991		0.983979		5.70964e-08		9.3869	8.1838	8.2203	8.74905	9.76442	8.56632	9.07275	9.3636	7.39084	8.68414
AT1G02260		Divalent ion symporter;(source:Araport11)	1.03845		1.00519		1.2167		0.968172		1.12854		0.868281		1.01413		1.05688		0.958901		0.000539297		6.71464	6.76907	6.7221	6.9976	6.79445	6.74779	6.96891	6.65409	6.45032	6.67434
AT1G02270		Calcium-binding endonuclease/exonuclease/phosphatase family;(source:Araport11)	0.765623	0.000192022	0.865695	0.0197616	1.00685		0.761856	0.000190044	0.847931	0.00579003	0.670747	0.000178603	0.87558	0.0381117	0.892733		1.0147		3.50746e-09		10.3027	9.91742	10.0946	10.3126	10.139	9.74661	9.90104	10.3238	9.74761	10.1321
AT1G02280	TOC33	Encodes a GTP-binding GTP-ase. Component of the chloroplast protein import machinery. Required for import of POR B into plastids. Toc33 phosphorylation may not play an important role in vivo.	0.786013	0.000230955	0.891891		0.949264		0.773603	0.000200532	0.929182		0.593555	0.000178603	0.829334	0.00168361	1.10631		1.13161		2.38262e-09		13.359	13.0116	13.1939	13.2839	13.5048	13.1344	13.3988	13.5374	12.7848	13.2674
AT1G02300	ATCATHB1	Encodes a capase involved in stress induced cell death.	0.956431		0.992043		1.03829		0.91172		1.08602		0.743667	0.0204335	0.889044		0.832048		0.874044		0.000274265		10.9603	10.896	10.9488	11.0145	10.695	10.5617	10.8141	10.7661	10.3388	10.5964
AT1G02310	MAN1	Glycosyl hydrolase superfamily protein;(source:Araport11)	3.58838	0.00417527	1.90588		1.84269		2.5168		2.23033		5.89036	0.00024131	3.33725	0.0074039	1.92781		1.23625		2.28811e-05		3.56767	5.411	4.49812	4.44948	4.51464	5.84623	5.67189	3.87364	6.43199	5.6123
AT1G02330	CSU2	Encodes a nuclear coiled-coil domain-containing protein that interacts with and negatively regulates COP1's E3 ubiquitin ligase activity, and represses COP1 mediated HY5 degradation in cell-free extracts.	0.986377		1.01777		1.13887		0.919326		0.929172		0.915941		0.970112		0.993063		1.0346		0.00757505		12.0489	12.0291	12.0743	12.2365	12.0389	11.9175	11.9329	12.098	11.9713	12.0542
AT1G02335	PDGLP2	Encodes a plasodesmata-located protein involved in regulating primary root growth by controlling phloem-mediated allocation of resources between the primary and lateral root meristems.	0.968045		0.888031		0.874089		0.712305	0.0353167	0.929157		0.922826		1.01285		1.19701		0.872439		0.0154552		10.8125	10.7657	10.6412	10.6184	11.072	10.5825	10.966	10.6157	10.4998	10.6341
AT1G02340	HFR1	Encodes a light-inducible, nuclear bHLH protein involved in phytochrome signaling. Mutants exhibit a long-hypocotyl phenotype only under far-red light but not under red light and are defective in other phytochrome A-related responses. Mutants also show blue light response defects. HFR1 interacts with COP1, co-localizes to the nuclear specks and is ubiquinated by COP1.	0.0700584	0.000178672	0.267895	0.00671183	0.484481		0.0927071	0.000186417	0.577847		0.0891351	0.000186135	0.53219		0.835547		0.767162		5.1855e-08		6.74869	2.91339	4.84843	5.7032	6.48948	3.05831	5.69824	6.36629	2.87843	5.45631
AT1G02350		protoporphyrinogen oxidase-like protein;(source:Araport11)	0.548827	0.00172378	0.759638		0.76972		0.601581	0.00905852	0.649108	0.0360138	0.620044	0.0157783	0.986061		0.58228	0.00497517	0.703652		1.39446e-06		7.2628	6.39722	6.86618	6.8852	6.48258	5.74941	5.85911	6.75573	6.06617	6.73548
AT1G02360		Chitinase family protein;(source:Araport11)	0.146895	0.000178677	0.389847	0.00749688	0.651506		0.0915759	0.000178603	0.692771		0.0996816	0.000178603	0.693542		2.12254	0.0492944	1.00857		4.77682e-10		11.4255	8.65835	10.0665	10.8073	12.5113	9.0624	11.9817	11.4378	8.11128	10.9099
AT1G02370		Tetratricopeptide repeat (TPR)-like superfamily protein;(source:Araport11)	1.10133		1.03363		1.02053		1.1103		1.07773		1.01774		0.985558		0.932767		0.877011		0.000788632		11.1171	11.2564	11.1648	11.1465	11.0167	11.1677	11.1247	10.9278	10.9532	10.9068
AT1G02380		transmembrane protein;(source:Araport11)	0.505289	0.000178603	0.596409	0.000185889	0.622604	0.000188134	0.544496	0.000178608	0.692826	0.000402155	0.418536	0.000178603	0.735201	0.00222191	0.832513		1.00762		2.29168e-10		7.6882	6.70338	6.94258	7.00459	7.42375	6.54674	6.89431	7.69915	6.44257	7.25536
AT1G02390	GPAT2	putative sn-glycerol-3-phosphate 2-O-acyltransferase	0.451881	0.0236538	0.814506		0.603249		0.492673		0.73582		0.727813		0.965447		1.22377		0.926541		0.00931703		6.11441	4.96843	5.81841	5.38524	6.40574	5.38444	5.96317	6.00434	5.54598	5.95361
AT1G02400	GA2OX6	Encodes a gibberellin 2-oxidase that acts on C19 gibberellins but not C20 gibberellins.	0.211447	0.000178603	0.359816	0.000178603	0.681058	0.00778171	0.172058	0.000178603	0.551569	0.000211293	0.196413	0.000178603	0.584191	0.000317335	1.24403		1.25957		7.86907e-14		8.81401	6.57238	7.33934	8.25986	9.12903	6.58999	8.27064	9.14694	6.7989	8.37145
AT1G02410	COX11	Encodes a member of the cytochrome c oxidase 11 protein family. It is an integral mitochondrial protein and likely plays an important role as a mitochondrial chaperone in COX complex assembly, affecting plant growth and pollen germination.	0.934738		0.960856		0.985534		0.853565	0.0105025	0.957492		0.845196	0.00592336	0.922266		0.984702		1.03938		0.00192448		9.79329	9.69592	9.73568	9.77227	9.77105	9.54262	9.70838	9.84902	9.60638	9.73228
AT1G02420		Pentatricopeptide repeat (PPR) superfamily protein;(source:Araport11)	1.07066		1.00687		1.16694		1.09682		1.00868		0.836294		0.836794		1.11362		1.41815	0.000406381	0.00133609		7.03715	7.13565	7.04703	7.25988	7.19241	7.32574	7.20488	7.54117	7.28325	7.28411
AT1G02430	ARFD1B	A member of ARF GTPase family. A thaliana has 21 members of this family, known to be essential for vesicle coating and uncoating and functions in GTP-binding. Gene encoding ADP-ribosylation factor and similar to other ARFs and ARF-like proteins.	0.546311		0.94781		0.800461		0.358221	0.0434064	0.711582		0.566493		1.30902		1.56252		0.948348		0.0273703		5.42734	4.55513	5.35001	5.10624	6.07122	4.59014	5.58032	5.35083	4.53096	5.73931
AT1G02460		Pectin lyase-like superfamily protein;(source:Araport11)	7.9836	0.000178603	3.13775	0.000178603	2.24507	0.000178603	6.43826	0.000178603	1.84406	0.000186139	9.14421	0.000178603	1.73107	0.000191897	1.49921	0.000931612	1.58383	0.000316035	1.7964e-16		7.64144	10.6385	9.29117	8.8082	8.22565	10.9123	9.10854	8.30486	11.4977	9.09652
AT1G02475		Polyketide cyclase/dehydrase and lipid transport superfamily protein;(source:Araport11)	0.98061		1.11089		1.19165		1.04629		0.971775		0.83318		0.893261		0.851506		1.23022		0.00224496		10.141	10.1128	10.2928	10.394	9.90913	9.97441	9.86782	10.44	10.1767	10.2771
AT1G02490		hypothetical protein;(source:Araport11)	0.762362		0.904882		1.17375		0.324592	0.0204889	0.695085		0.814043		1.49131		1.29995		1.13919		0.0255078		4.41204	4.02059	4.26784	4.64317	4.7905	3.1672	4.26576	4.60005	4.30323	5.17664
AT1G02500	(AtSAM1); (MAT1);S-ADENOSYLMETHIONINE SYNTHETASE 1 (SAM1); (METK1);S-ADENOSYLMETHIONINE SYNTHETASE-1 (SAM-1)	encodes a S-adenosylmethionine synthetase. SAM1 is regulated by protein S-nitrosylation. The covalent binding of nitric oxide (NO) to the Cys114 residue inhibits the enzyme activity.	1.6293	0.000178603	1.03886		0.883659		2.24103	0.000178603	1.15999		2.79389	0.000178603	1.14889		0.982575		0.875939		4.07537e-14		14.245	14.9493	14.3	14.0666	14.2197	15.3838	14.4338	14.0539	15.5362	14.2542
AT1G02520	P-GLYCOPROTEIN 11 (PGP11);MULTI-DRUG RESISTANCE 8 (MDR8);ATP-BINDING CASSETTE B11 (ABCB11)	Encodes an ATP-binding cassette (ABC) transporter. Expressed in the vascular tissue of primary stem. The mRNA is cell-to-cell mobile.	0.617872	0.00445775	0.681244	0.0336825	0.76453		0.539905	0.000395397	1.1411		0.638679	0.0088909	0.985989		1.37787		0.915096		3.65899e-07		9.54629	8.85167	8.99253	9.15893	10.0087	9.11951	10.1992	9.41828	8.77145	9.39793
AT1G02530	ATP-BINDING CASSETTE B12 (ABCB12);P-GLYCOPROTEIN 12 (PGP12)	P-glycoprotein 12;(source:Araport11)	0.612899	0.00155735	0.741802		0.877723		0.582864	0.000586207	1.0895		0.599105	0.000975556	0.906099		1.41683	0.0366636	0.965325		1.60337e-07		8.76265	8.05637	8.33176	8.57449	9.26532	8.48655	9.38899	8.71174	7.97262	8.56948
AT1G02560	NUCLEAR ENCODED CLP PROTEASE 5 (CLPP5);NUCLEAR-ENCODED CLPP 1 (NCLPP1);NUCLEAR CLPP 5 (NCLPP5)	One of several nuclear-encoded ClpPs (caseinolytic protease). Contains a highly conserved catalytic triad of Ser-type proteases (Ser-His-Asp). The name reflects nomenclature described in Adam et. al (2001). The mRNA is cell-to-cell mobile.	1.37722	0.00029967	1.26638	0.00519615	1.25895	0.0066472	1.21081	0.0335699	1.19255		1.24473	0.0107084	1.04815		1.18953		1.29382	0.00215234	1.28244e-05		9.64186	10.1036	9.98257	9.97409	9.89225	10.1682	10.1463	10.0135	10.3293	10.0813
AT1G02570		transmembrane protein;(source:Araport11)	1.62736		1.36413		1.09714		1.48563		0.938426		1.27298		1.46571		1.21325		0.7917		0.0138186		7.47943	8.18197	7.92741	7.61318	7.75831	8.32939	7.66663	7.14246	7.49066	7.69406
AT1G02610		RING/FYVE/PHD zinc finger superfamily protein;(source:Araport11)	0.993231		1.1494		1.26923		0.917821		0.8249		0.785659		1.54697		0.769837		1.01613		0.000154645		7.02949	7.01969	7.23037	7.37344	6.65211	6.5284	6.3744	7.05258	6.70455	7.68202
AT1G02640	BETA-XYLOSIDASE 2 (ATBXL2);BETA-XYLOSIDASE 2 (BXL2)	encodes a protein similar to a beta-xylosidase located in the extracellular matrix. This is a member of glycosyl hydrolase family 3 and has six other closely related members.	0.329639	0.000186191	0.440546	0.000362251	0.549325	0.00760109	0.308985	0.000178808	0.586016	0.0211553	0.25795	0.000178607	0.646981		1.04522		0.936427		2.49748e-08		11.8254	10.2243	10.6427	10.9611	11.8892	10.1948	11.1182	11.7306	9.77575	11.1024
AT1G02650		Tetratricopeptide repeat (TPR)-like superfamily protein;(source:Araport11)	0.853436		0.94741		1.06762		0.756383		0.93827		0.666392	0.0052964	0.818989		0.992523		1.063		0.00402958		8.0003	7.77166	7.92236	8.0947	7.98947	7.58666	7.89755	8.08843	7.50288	7.80035
AT1G02660		alpha/beta-Hydrolases superfamily protein;(source:Araport11)	0.809084		0.804762		1.11611		0.941128		0.941918		0.762854	0.0384475	1.11562		0.526778	0.000178811	0.937044		3.98122e-09		8.13849	7.83285	7.82512	8.29697	7.21375	7.12622	7.12743	8.04468	7.65415	8.20253
AT1G02680	TBP-ASSOCIATED FACTOR 13 (TAF13)	Encodes a TBP-Associated Factor (TAF) that functions together with PRC2 in transcriptional regulation during seed development.	1.03153		0.993316		0.988909		1.02096		0.928591		0.996933		0.937605		0.915247		1.0435		0.0224511		8.31537	8.36015	8.30569	8.29928	8.1876	8.21752	8.08071	8.37679	8.37236	8.28384
AT1G02690	IMPORTIN ALPHA ISOFORM 6 (IMPA-6)	Putative importin alpha isoform. When overexpressed can rescue the impa-4 decreased transformation susceptibility phenotype.	0.9059		0.986717		0.952599		0.824424	0.012748	0.942625		0.846157	0.0418583	1.03795		1.20071	0.0204029	0.993145		7.11566e-05		11.6391	11.4965	11.6198	11.569	11.903	11.6244	11.8177	11.6291	11.3881	11.6829
AT1G02700		GATA transcription factor-like protein;(source:Araport11)	1.26683		1.00453		1.88205		1.31974		1.58246		0.335083	0.0356378	0.485638		0.999461		3.07883	0.0286057	0.0433695		2.26843	2.60966	2.27496	3.18074	2.26766	2.66791	2.92983	3.89082	2.31341	2.84877
AT1G02720	(ATGATL5);GALACTURONOSYLTRANSFERASE-LIKE 5 (GATL5)	Encodes a protein with putative galacturonosyltransferase activity.	0.833741	0.00278413	0.836673	0.00340528	0.822367	0.00131035	0.944898		1.00328		0.863893	0.0215416	0.944963		0.996713		0.850018	0.00846888	1.343e-06		10.2144	9.95211	9.95718	9.93229	10.2097	10.1279	10.2144	9.98001	9.76893	9.89834
AT1G02730	CELLULOSE SYNTHASE-LIKE D5 (ATCSLD5);CELLULOSE SYNTHASE-LIKE D5 (CSLD5);SALT OVERLY SENSITIVE 6 (SOS6);CELLULOSE SYNTHASE LIKE D5 (CSLD5)	Encodes a gene similar to cellulose synthase. Knock-out mutant has reduced growth, reduced xylan level and reduced xylan synthase activity in stems.It's expression is cell cycle dependent and it appears to function in cell plate formation.	0.780172	0.00783253	0.91928		0.906691		0.712789	0.00037946	0.962721		0.643885	0.00018743	1.00851		1.19842		0.998755		2.45195e-07		11.8818	11.5237	11.7604	11.7405	12.1429	11.6545	12.0881	11.88	11.2449	11.8922
AT1G02740	MORF RELATED GENE 2 (MRG2)	MRG family protein;(source:Araport11)	0.834079	0.00141297	0.893232		0.951266		0.852695	0.0053246	0.872293	0.02167	0.699084	0.000178604	0.802876	0.000277635	1.04859		1.22591	0.000461295	2.48237e-07		9.11666	8.85492	8.95377	9.04458	9.18511	8.95522	8.988	9.41052	8.89406	9.09377
AT1G02750		Drought-responsive family protein;(source:Araport11)	0.984617		1.02443		0.985387		0.933978		0.953379		0.934402		0.967769		1.0188		1.14626		0.00499424		10.6894	10.667	10.7242	10.6682	10.7163	10.6177	10.6474	10.8863	10.7885	10.8391
AT1G02770		hypothetical protein;(source:Araport11)	1.12769		0.929828		1.26026		1.12177		1.21477		0.940241		1.01593		1.29868		1.23808		0.0087914		6.56287	6.73624	6.4579	6.89658	6.93991	7.10569	7.2206	6.87097	6.78207	6.89377
AT1G02780	EMBRYO DEFECTIVE 2386 (emb2386)	Ribosomal protein L19e family protein;(source:Araport11)	0.901646	0.018741	0.993079		1.00725		0.893342	0.00870158	0.963134		0.874188	0.001488	0.949535		1.10613	0.0233266	1.09632	0.0477172	1.93845e-05		16.1141	15.9647	16.1041	16.1245	16.2596	16.0969	16.2054	16.2468	16.0528	16.1721
AT1G02800	(CEL2);CELLULASE 2 (CEL2);CELLULASE 2 (ATCEL2)	Encodes a protein with similarity to endo-1,4-b-glucanases and is a member of Glycoside Hydrolase Family 9. CEL2 is induced by nemotodes and is expressed in syncitia induced by Heterodera schachtii.May be involved in the development and function of syncitia.	0.699489		0.943158		1.00639		0.779047		1.06419		0.584272	0.0249593	0.814615		0.900555		0.946879		0.00994498		8.32672	7.81109	8.24229	8.33591	8.17561	7.81539	8.26537	8.24797	7.47268	7.95216
AT1G02810		Plant invertase/pectin methylesterase inhibitor superfamily;(source:Araport11)	0.921498		1.02029		0.763172		0.644718		0.995645		0.735288		0.994088		1.58001		1.19276		0.00298888		7.84905	7.73111	7.87803	7.45913	8.50898	7.87572	8.50269	8.10336	7.65974	8.0948
AT1G02816		pectinesterase (Protein of unknown function, DUF538);(source:Araport11)	0.993347		1.02891		1.05456		0.899048		0.966363		0.919923		1.04493		0.780588		1.18806		1.88097e-05		6.98063	6.971	7.02174	7.05726	6.62326	6.46973	6.5739	7.22923	7.10882	7.29263
AT1G02820	(ATLEA3);LATE EMBRYOGENESIS ABUNDANT 3 (LEA3)	Late embryogenesis abundant 3 (LEA3) family protein;(source:Araport11)	0.489619	0.00017863	0.720143	0.00986168	0.9213		0.524495	0.000185837	0.662586	0.00101635	0.464143	0.000178606	0.697185	0.00396336	0.296746	0.000178603	0.420171	0.000178603	2.42871e-14		10.1903	9.16007	9.7167	10.0721	8.43764	7.50664	7.84382	8.93939	7.83203	8.419
AT1G02840	(SR1); (ATSRP34);SERINE/ARGININE-RICH PROTEIN SPLICING FACTOR 34 (At-SR34);SERINE/ARGININE-RICH PROTEIN SPLICING FACTOR 34 (SR34); (SRP34)	SR34/SR1 is a plant homologue of the human general/alternative splicing factor SF2/ASF. Barta et al (2010) have proposed a nomenclature for Serine/Arginine-Rich Protein Splicing Factors (SR proteins): Plant Cell. 2010, 22:2926.	1.02556		0.973888		0.96047		1.16642	0.00091277	1.00078		1.14275	0.0039723	1.03077		1.03499		1.02343		6.74734e-06		12.2321	12.2685	12.1939	12.1739	12.2817	12.5038	12.2828	12.2655	12.458	12.3092
AT1G02850	BGLU11	beta glucosidase 11;(source:Araport11)	2.5723	0.000201601	3.30776	0.000178713	6.35861	0.000178603	1.74545	0.0140266	1.93606	0.00269825	1.11058		3.00249	0.000186242	1.95038	0.00240775	2.19246	0.00048376	5.20024e-09		8.10859	9.47165	9.83444	10.7773	9.07234	9.87594	10.0255	9.24114	9.39245	10.8273
AT1G02860	NITROGEN LIMITATION ADAPTATION (NLA);BENZOIC ACID HYPERSENSITIVE 1 (BAH1)	Encodes a ubiquitin E3 ligase with RING and SPX domains that is involved in mediating immune responses and mediates degradation of PHT1s at plasma membranes. Targeted by MIR827. Ubiquitinates PHT1;3, PHT1;2, PHT1;1/AtPT1 and PHT1;4/AtPT2.	0.965775		1.01497		1.07003		0.967209		0.890476		0.797197	0.000530811	0.999204		1.19219	0.00679779	1.27833	0.000295061	6.77278e-06		10.1339	10.0836	10.1553	10.2315	10.3875	10.3394	10.2201	10.4881	10.1611	10.487
AT1G02880	THIAMIN PYROPHOSPHOKINASE1 (TPK1)	Encodes a thiamine pyrophosphokinase capable of producing thiamine pyrophosphate from free thiamine.	1.15911		1.8189		1.95097		1.01065		1.38911		0.454002		1.08888		2.16185		2.05539		0.0247006		3.12265	3.33567	3.98572	4.08684	4.23491	4.25019	4.70907	4.16206	3.02283	4.28491
AT1G02890		AAA-type ATPase family protein;(source:Araport11)	1.03608		0.917645		0.813446		1.17967		0.993233		1.351	0.00731351	1.06545		1.00892		0.915597		0.000824639		8.5932	8.64433	8.46921	8.29532	8.60602	8.84439	8.59622	8.46598	8.90001	8.55745
AT1G02900	RALF-LIKE 1 (RALFL1);RAPID ALKALINIZATION FACTOR 1 (ATRALF1);RAPID ALKALINIZATION FACTOR 1 (RALF1)	Member of a diversely expressed predicted peptide family showing sequence similarity to tobacco Rapid Alkalinization Factor (RALF), and is believed to play an essential role in the physiology of Arabidopsis. Consists of a single exon and is characterized by a conserved C-terminal motif and N-terminal signal peptide. Mediates Ca2+-dependent signaling.	0.614977	0.0159929	0.766868		0.743387		0.58354	0.00620868	0.952555		0.817871		1.09954		1.04309		0.73543		0.00113001		12.1946	11.4933	11.8117	11.7668	12.2555	11.4784	12.1854	11.7513	11.4613	11.8882
AT1G02910	LOW PSII ACCUMULATION1 (LPA1)	Mutants defective in this gene were shown to have a reduced PSII content (overall reduction in the levels of several PSII subunits) and a disrupted grana stack structure. The N-terminal half of the protein contains two tetratricopeptide repeat (TPR) motifs that are arranged tandemly, each consisting of a 34-residue degenerate consensus sequence. The N-terminal sequence is rich in positive and hyd…	0.859786		0.908483		0.975198		0.88234		0.89682		0.80619	0.00309548	0.918864		0.923114		1.08612		0.000138364		12.5048	12.2868	12.3663	12.4685	12.3893	12.2087	12.2322	12.6239	12.3131	12.5019
AT1G02920	GLUTATHIONE S-TRANSFERASE 7 (GSTF7); (ATGSTF8);GLUTATHIONE S-TRANSFERASE 11 (GST11); (ATGSTF7);ARABIDOPSIS GLUTATHIONE S-TRANSFERASE 11 (ATGST11)	Encodes glutathione transferase belonging to the phi class of GSTs. Naming convention according to Wagner et al. (2002).	0.508498	0.0483845	0.963181		2.02098	0.0360647	0.686433		1.02779		0.461588	0.0167284	1.1113		0.788795		1.13075		3.73684e-05		11.5644	10.5887	11.5103	12.5795	11.2221	10.6793	11.2617	11.7417	10.6264	11.8939
AT1G02930	GSTF6	Encodes glutathione transferase belonging to the phi class of GSTs. Naming convention according to Wagner et al. (2002).	1.00905		0.89267		1.15843		2.51813	0.000187137	2.09705	0.000278493	1.95664	0.000567231	1.37898		0.868124		0.910899		1.58211e-06		13.2655	13.2785	13.1017	13.4777	13.0615	14.3939	14.1299	13.1309	14.0993	13.5945
AT1G02940	GSTF5	Encodes glutathione transferase belonging to the phi class of GSTs. Naming convention according to Wagner et al. (2002).	0.801336		0.502104		0.599885		3.35121	0.00228622	4.49542	0.000309616	2.75243	0.0129315	1.58367		1.61009		1.29988		2.51059e-08		8.64458	8.32506	7.65064	7.90734	9.33173	11.0764	11.5002	9.02296	10.4837	9.68623
AT1G02970	WEE1	Protein kinase that negatively regulates the entry into mitosis.	0.676282	0.000194453	0.915713		0.97954		0.620394	0.000178728	0.729869	0.000483262	0.610195	0.000178653	0.915111		1.07605		1.00429		2.91813e-08		8.02264	7.45833	7.8956	7.99281	8.12838	7.43964	7.67409	8.02882	7.31616	7.90084
AT1G03000	PEX6	Encodes an apparent ATPase similar to yeast and human protein required for peroxisomal biogenesis. May facilitate recycling of PEX5, the peroxisomal matrix protein receptor, and thereby promote peroxisomal matrix protein import.	0.752563	0.000250319	0.791914	0.00120005	0.793043	0.0012819	0.873432		0.937689		0.774527	0.000498633	0.873512		0.818149	0.00559865	0.910251		1.93917e-05		10.8424	10.4323	10.5058	10.5079	10.5528	10.3576	10.46	10.7067	10.3381	10.5116
AT1G03010		Phototropic-responsive NPH3 family protein;(source:Araport11)	0.311562	0.000186244	0.353693	0.000193702	0.306926	0.000186058	0.291142	0.000178827	0.436867	0.00050749	0.201236	0.000178603	0.366591	0.000201243	0.793089		1.19484		5.36447e-09		7.75393	6.07152	6.2545	6.04989	7.41949	5.63928	6.22475	8.01075	5.69771	6.563
AT1G03020	GRXS1	Thioredoxin superfamily protein;(source:Araport11)	1.65934		2.20091	0.0378393	2.19267	0.039225	5.18423	0.00018854	2.69585	0.00507125	1.86492		1.45464		0.260791	0.000295488	0.612664		7.83002e-07		5.36884	6.09944	6.50694	6.50153	3.4298	5.80393	4.86055	4.662	5.56112	5.20267
AT1G03030		P-loop containing nucleoside triphosphate hydrolases superfamily protein;(source:Araport11)	1.49799		1.32351		1.36762		1.36246		1.08497		1.4792		1.21461		1.03849		1.19051		0.0114296		5.43884	6.02187	5.84321	5.89051	5.49333	5.93954	5.61098	5.69042	6.25523	5.97092
AT1G03040		basic helix-loop-helix (bHLH) DNA-binding superfamily protein;(source:Araport11)	1.05036		0.995831		0.969139		1.34196	0.000247214	1.09619		1.15318		1.01551		0.980696		1.09226		3.78469e-05		8.56199	8.63287	8.55596	8.51676	8.53386	8.95821	8.66636	8.6893	8.89493	8.71151
AT1G03055	D27	Encodes the ortholog of rice D27. It is plastid-localized and is required for the inhibition of secondary bud outgrowth and operates on a nonmobile precursor upstream of MAX1 in the SL biosynthesis pathway.	0.823091		0.841904		0.955694		0.724066		0.819667		0.537293	0.00802585	0.742354		1.27882		1.8553	0.00842204	0.00101233		6.21777	5.9369	5.9695	6.15239	6.57259	6.10678	6.2857	7.10943	6.21321	6.67961
AT1G03060	BCHA1	Encodes a WD/BEACH domain protein involved in cell morphogenesis and ribonucleoprotein particle formation. It interacts with the P-body core component DCP2, associates to mRNA processing bodies (P-bodies), and regulates their assembly upon salt stress.	0.926172		0.90177		0.887284		0.938779		0.98305		1.00688		0.976076		1.1268		1.08174		1.41202e-05		10.6242	10.5136	10.4751	10.4517	10.7965	10.7053	10.7718	10.7376	10.7475	10.7027
AT1G03070	LFG4	Bax inhibitor-1 family protein;(source:Araport11)	0.931767		1.11969		0.777367		0.686547		0.854727		1.05746		1.00117		1.58416	0.0102027	0.949337		0.000505317		7.13072	7.02877	7.29382	6.76739	7.79445	7.25188	7.56798	7.05572	7.13632	7.0574
AT1G03080	NET1D	kinase interacting (KIP1-like) family protein;(source:Araport11)	2.12756	0.000178667	1.67987	0.000300751	1.5167	0.00221708	1.66238	0.000341554	1.46935	0.00495623	2.76292	0.000178603	1.6264	0.000477131	1.30265		1.01339		1.01199e-08		11.3328	12.422	12.0812	11.9337	11.7143	12.4475	12.2694	11.352	12.8182	12.0537
AT1G03103		Bifunctional inhibitor/lipid-transfer protein/seed storage 2S albumin superfamily protein;(source:Araport11)	1.6337		1.6777		2.20588		3.12596		3.66917	0.0333298	0.989242		2.16788		0.888436		0.894536		0.0116329		2.86517	3.57331	3.61166	4.00652	2.69451	4.33881	4.56996	2.70438	2.68878	3.82067
AT1G03106		hypothetical protein;(source:Araport11)	0.576942		0.592251		0.857465		0.76538		1.55458		0.973365		1.32048		1.74929		0.682604		0.0269636		5.31187	4.51837	4.55615	5.09002	6.11864	5.73288	6.75516	4.76099	4.72204	5.16205
AT1G03110	TRM82	Encodes a gene involved in the modification of nucleosides in tRNA. Mutants have no 7-methylguanosine.	1.10125		1.05147		1.21535	0.0214703	1.0797		0.942183		1.04591		1.03764		1.09259		0.929854		0.00105054		10.4756	10.6147	10.548	10.7569	10.6033	10.714	10.5174	10.3706	10.4354	10.424
AT1G03130	PSAD-2	Encodes a protein predicted by sequence similarity with spinach PsaD to be photosystem I reaction center subunit II (PsaD2)	0.842705		0.900933		0.893476		0.961231		1.34711		0.601084	0.00294613	0.777656		0.667255	0.0249386	0.631325	0.00804109	9.84837e-07		10.2604	10.0135	10.1099	10.0979	9.67668	9.61964	10.1065	9.59683	8.86247	9.23403
AT1G03140		splicing factor Prp18 family protein;(source:Araport11)	0.948015		0.95787		0.986884		0.949746		0.98076		0.946232		1.04608		1.00676		0.957261		0.018728		11.6703	11.5933	11.6082	11.6512	11.68	11.6056	11.652	11.6073	11.5275	11.6722
AT1G03160	FZL	A new plant-specific member of the dynamin superfamily; defines a new protein class within the dynamin superfamily of membrane remodeling GTPases that regulates organization of the thylakoid network in plants. Targeted to chloroplasts and associated with thylakoid and envelope membranes as punctate structures. Knockout mutants have abnormalities in chloroplast and thylakoid morphology, including …	1.0096		1.07636		1.20079	0.0190603	0.908088		1.02367		0.818838	0.00864371	1.00316		1.13619		1.19272	0.0260318	0.000946461		12.226	12.2398	12.3322	12.49	12.4103	12.2712	12.444	12.4803	12.1919	12.4849
AT1G03170	FANTASTIC FOUR 2 (FAF2);FLORAL TRANSITION AT THE MERISTEM5 (FTM5)	A member of the FAF family proteins encoded by the FANTASTIC FOUR (FAF) genes: AT4G02810 (FAF1), AT1G03170 (FAF2), AT5G19260 (FAF3) and AT3G06020 (FAF4). FAFs have the potential to regulate shoot meristem size in Arabidopsis thaliana. FAFs can repress WUS, which ultimately leads to an arrest of meristem activity in FAF overexpressing lines.	1.23445		0.908398		0.955823		0.806246		0.752248		0.984672		0.660629		0.94177		1.34797		0.0415234		5.71399	6.01785	5.57538	5.6488	5.62743	5.31673	5.21671	6.14478	6.12249	5.54669
AT1G03180		non-structural protein;(source:Araport11)	0.934865		1.04057		1.07161		0.865099	0.0438068	0.938703		0.881847		1.04555		1.10243		1.13505		0.000548999		7.27358	7.17641	7.33095	7.37336	7.41427	7.2052	7.32301	7.45634	7.27494	7.5206
AT1G03200		hypothetical protein;(source:Araport11)	0.855983		0.83205		0.742685	0.00464156	0.815604		0.783679	0.028018	0.891679		0.824746		1.30406	0.0136126	1.17721		6.5577e-06		7.58873	7.36439	7.32348	7.15956	7.97174	7.67768	7.62008	7.82411	7.6587	7.54613
AT1G03220		Eukaryotic aspartyl protease family protein;(source:Araport11)	0.5137	0.000251716	0.728203		0.918094		0.388856	0.000178652	0.904562		0.559133	0.000658321	1.24858		1.57241	0.00820681	0.890386		1.77723e-08		14.3165	13.3555	13.8589	14.1932	14.9695	13.6068	14.8248	14.149	13.3102	14.4693
AT1G03230		Eukaryotic aspartyl protease family protein;(source:Araport11)	0.839521		1.07592		0.952568		0.811966		1.159		0.898613		1.27435		1.17482		0.908778		0.00501783		10.1855	9.93311	10.291	10.1154	10.4179	10.1174	10.6308	10.0475	9.89325	10.3972
AT1G03260		SNARE associated Golgi protein family;(source:Araport11)	0.835974	0.0123975	0.855439	0.0387363	0.837852	0.0138755	0.90693		0.820854	0.00494283	0.926189		0.958089		0.811668	0.00282179	0.830763	0.00904636	1.38448e-05		8.32708	8.06861	8.10181	8.07184	8.02604	7.8851	7.74124	8.05958	7.94896	7.99782
AT1G03270		CBS domain protein with a domain protein (DUF21);(source:Araport11)	1.41537	0.000727359	1.20812		1.00758		1.35648	0.00277427	1.1789		1.16142		1.06904		1.07771		1.04034		8.16705e-05		7.85201	8.35318	8.12477	7.8629	7.95998	8.39985	8.19742	7.90907	8.12495	8.00538
AT1G03290		ELKS/Rab6-interacting/CAST family protein;(source:Araport11)	0.955737		0.977856		0.97017		0.857841	0.0358346	0.944819		0.941042		0.985037		1.06927		1.10919		0.00719403		10.6306	10.5653	10.5983	10.5869	10.7272	10.506	10.6454	10.7801	10.6924	10.7584
AT1G03300	DOMAIN OF UNKNOWN FUNCTION 724 1 (ATDUF1);DOMAIN OF UNKNOWN FUNCTION 724 1 (DUF1)	Member of the plant-specific DUF724 protein family. Arabidopsis has 10 DUF724 proteins. Loss of function mutant has a WT phenotype	0.63462	0.000326104	0.799686		0.849925		0.527937	0.00017883	0.754492	0.0282381	0.374988	0.000178603	0.750232	0.0240412	0.823322		1.0838		1.8547e-09		8.93127	8.27524	8.60878	8.69668	8.6508	7.72924	8.24438	9.04737	7.63228	8.63278
AT1G03310	BRANCHING ENZYME 2 (BE2); (ATBE2);DEBRANCHING ENZYME 1 (DBE1); (ISA2);ARABIDOPSIS THALIANA ISOAMYLASE 2 (ATISA2)	Encodes a protein with strong similarity to isoamylase (EC:3.2.1.68) however lacks critical residues known to be important for activity. Appears to co localize with ISA1 in the chloroplast isoamylase complex. Mutations in this gene cause the loss of detectable isoamylase activity and the disruption of normal starch structure. It has been postulated that AtISA2 interacts with AtISA1 to form the Is…	0.831496		0.915434		0.918283		0.820937	0.0318512	0.957623		0.661336	0.000187224	0.795763	0.0090294	1.0184		1.07094		3.15413e-05		12.6928	12.4266	12.5653	12.5698	12.7191	12.4345	12.6566	12.7917	12.1951	12.4621
AT1G03320		hypothetical protein;(source:Araport11)	1.04667		1.24559		1.39836		0.705835		0.934433		0.701097		1.04338		2.38726	0.000198325	1.84824	0.00215354	1.21249e-05		6.56108	6.62688	6.8779	7.04481	7.81643	7.31383	7.71859	7.44723	6.93492	7.5085
AT1G03330	SM-LIKE 2 (LSM2)	Small nuclear ribonucleoprotein family protein;(source:Araport11)	1.05991		1.07737		1.08139		1.08724		1.03004		1.10359		1.04286		0.932302		0.999695		0.0253816		13.1691	13.253	13.2766	13.282	13.068	13.1886	13.1107	13.1687	13.3109	13.2292
AT1G03340		hypothetical protein;(source:Araport11)	1.32339	0.0409527	1.14576		1.11887		1.41529	0.00644885	1.42772	0.00505571	1.04198		0.983018		0.849835		1.14929		0.00385381		8.12769	8.53193	8.32399	8.28973	7.89294	8.39404	8.40666	8.32844	8.38776	8.30373
AT1G03350		BSD domain-containing protein;(source:Araport11)	0.815807	0.000214531	0.839282	0.000476935	0.79621	0.000189007	0.870477	0.00492315	0.927894		0.921771		0.94597		0.886811	0.0186368	0.901884		1.56639e-05		12.3861	12.0924	12.1333	12.0573	12.2128	12.0126	12.1048	12.2371	12.1196	12.1569
AT1G03360	RIBOSOMAL RNA PROCESSING 4 (ATRRP4);RIBOSOMAL RNA PROCESSING 4 (RRP4);SUPPRESSOR OF PAS2 2 (SOP2)	Encodes a core subunit of the RNA exosome required for the processing of rRNA, several snoRNA and the degradation of aberrant transcripts.	1.1008		1.02243		0.880795		1.05721		1.08002		1.01382		0.973828		0.865139	0.0282784	1.0507		6.7441e-05		12.2119	12.3504	12.2439	12.0287	12.0029	12.0831	12.1139	12.2832	12.303	12.2449
AT1G03365		RING/U-box superfamily protein;(source:Araport11)	1.09694		1.00722		1.00163		1.14974		1.09443		1.28488	0.000453692	1.06368		0.897172		1.02745		2.59128e-05		7.87158	8.00507	7.88195	7.87393	7.71504	7.91635	7.84521	7.91065	8.27229	7.99972
AT1G03370		C2 calcium/lipid-binding and GRAM domain containing protein;(source:Araport11)	0.870766		0.990655		1.18882	0.0387492	0.768541	0.000742026	0.754472	0.000407849	0.971767		1.04139		1.09239		1.06367		5.56716e-06		8.89648	8.69684	8.88293	9.14601	9.02397	8.64416	8.61751	8.98553	8.94421	9.04404
AT1G03400		A single copy gene that encodes a protein with sequence similarity to tomato E8 (ACC oxidase, the last step in ethylene biosynthesis) involved in ethylene synthesis and fruit ripening in tomato. This gene is not induced by ethylene in siliques. The transcript is found in siliques, etiolated seedlings, leaves, stems and flowers.	0.313445	0.0403746	0.53485		0.699629		0.209217	0.00272317	0.37189		0.204606	0.00235492	0.557787		0.465171		1.10646		1.47232e-05		6.55415	4.88043	5.65136	6.03881	5.44998	3.19306	4.02293	6.7001	4.41102	5.85789
AT1G03410	2A6	2-oxoglutarate (2OG) and Fe(II)-dependent oxygenase superfamily protein;(source:Araport11)	6.56821	0.000178604	4.47402	0.000185953	2.5542	0.00141275	4.71797	0.000178826	3.20505	0.000246706	7.73103	0.000178603	4.59639	0.00017894	1.51689		1.08228		1.85017e-09		4.59356	7.30906	6.75513	5.94643	5.19467	7.43284	6.87502	4.70763	7.65829	6.90813
AT1G03420	SADHU NON-CODING RETROTRANSPOSON 4-2 (Sadhu4-2)	Member of Sadhu non-coding retrotransposon family	1.3174	0.00360956	1.17355		1.07634		1.36694	0.000986237	1.08722		1.52636	0.000192873	1.1098		1.32047	0.00331613	1.15001		1.5517e-07		10.7319	11.1296	10.9628	10.8381	11.133	11.5839	11.2536	10.9336	11.5437	11.0839
AT1G03430	HISTIDINE-CONTAINING PHOSPHOTRANSFER FACTOR 5 (AHP5)	Encodes AHP5, one of the six Arabidopsis thaliana histidine phosphotransfer proteins (AHPs). AHPs function as redundant positive regulators of cytokinin signaling. Members of the AHP gene family include: AT3G21510 (AHP1), AT3G29350 (AHP2), AT5G39340 (AHP3), AT3G16360 (AHP4), AT1G03430 (AHP5) and AT1G80100 (AHP6).	0.940028		0.948686		0.93195		0.945408		0.899116		0.846664		0.984598		0.85318		0.883374		0.00288337		8.55586	8.46663	8.47986	8.45418	8.32678	8.24579	8.17336	8.37695	8.13682	8.35456
AT1G03445	BRI1 SUPPRESSOR 1 (BSU1)	encodes a serine?threonine protein phosphatase with an N-terminal Kelch-repeat domain, which is nuclear localized and expressed preferentially in elongating cells. Genetic evidence suggest that this gene plays a redundant role (along with other members of the same gene family) in modulating growth in response to brassinosteroid.	1.29782		1.83086		1.67756		0.652081		0.869896		0.682888		1.15615		2.61268		3.88146	0.00310421	0.00217931		3.80692	4.18301	4.67944	4.55328	5.19245	4.57557	4.99136	5.76352	5.21324	5.97284
AT1G03457	BRUNO-LIKE 2 (BRN2); (ATBRN2)	RNA-binding (RRM/RBD/RNP motifs) family protein;(source:Araport11)	1.73099	0.000513674	1.37967		1.12738		1.7987	0.000310501	1.42162	0.034458	2.1049	0.000187247	1.28365		1.21173		1.34479		1.65369e-07		6.81129	7.60289	7.27561	6.98427	7.08836	7.93532	7.5959	7.23867	8.31242	7.59892
AT1G03470	NETWORKED 3A (NET3A)	Encodes a member of the NET superfamily of proteins that potentially couples different membranes to the actin cytoskeleton in plant cells. It colocalizes with filamentous actin and is localized to the nuclear membrane and the vacuolar membrane.	0.939301		0.987465		1.03714		0.948		0.94838		0.947512		0.9953		1.13039		1.16191		0.00623699		9.15913	9.06879	9.14093	9.21174	9.33595	9.25891	9.25948	9.37562	9.29784	9.36883
AT1G03475	(HEMF1);LESION INITIATION 2 (LIN2); (ATCPO-I)	Encodes coproporphyrinogen III oxidase, a key enzyme in the biosynthetic pathway of chlorophyll and heme, a tetrapyrrole pathway. Mutants express cytological and molecular markers associated with the defense responses, usually activated by pathogen infection.	0.823811	0.011263	0.899172		1.04779		0.791483	0.00175646	0.891383		0.70762	0.000189319	0.875187		1.01219		1.12943		5.81802e-06		13.7284	13.4487	13.575	13.7957	13.7458	13.4085	13.5799	13.9039	13.405	13.7116
AT1G03495		HXXXD-type acyl-transferase family protein;(source:Araport11)	96.0022	0.000178603	36.2891	0.000178607	14.0555	0.000192318	10.5069	0.000239478	9.07543	0.000331328	26.6739	0.000178656	11.2428	0.000219246	28.2783	0.000178636	8.93166	0.000347735	2.36828e-10		5.37446	11.9595	10.5559	9.18753	10.1961	13.5894	13.3781	8.53339	13.2707	12.0243
AT1G03502		small nucleolar RNA	1.25931		1.20424		1.21495		1.28094	0.0490817	1.06766		1.35743	0.00851182	1.09721		1.0945		0.999342		0.00233724		7.18681	7.51944	7.45493	7.4677	7.31708	7.67428	7.41153	7.18586	7.62673	7.3197
AT1G03506		snoRNA;(source:Araport11)	0.945499		0.992111		0.976148		1.38987		1.1654		1.27942		0.931786		0.659286	0.0443093	0.748368		0.0150138		6.68203	6.60118	6.67061	6.6472	6.08101	6.55596	6.30184	6.26385	6.61934	6.16192
AT1G03510		Tetratricopeptide repeat (TPR)-like superfamily protein;(source:Araport11)	1.17598		1.11738		1.11607		1.19259		1.08727		1.09633		0.951057		0.874037		1.03738		0.00122004		9.13367	9.36754	9.29379	9.2921	8.93944	9.19354	9.06014	9.18662	9.31931	9.11423
AT1G03530	NUCLEAR ASSEMBLY FACTOR 1 (NAF1); (ATNAF1)	nuclear assembly factor 1;(source:Araport11)	0.991241		0.99139		0.982271		1.07867		0.959926		1.05806		0.953481		1.11613		0.937287		0.0021195		10.3735	10.3608	10.361	10.3477	10.532	10.6413	10.473	10.2801	10.3615	10.2113
AT1G03540		Pentatricopeptide repeat (PPR-like) superfamily protein;(source:Araport11)	0.990839		1.07382		1.01149		1.021		1.05248		1.1522		0.826929		1.38896		1.44622		0.0307407		5.46392	5.45065	5.56667	5.4804	5.93793	5.96791	6.01173	5.99621	6.2006	5.72204
AT1G03550	(ATSCAMP4);SECRETORY CARRIER MEMBRANE PROTEIN 4 (SCAMP4)	Secretory carrier membrane protein (SCAMP) family protein;(source:Araport11)	0.820008		0.86207		0.802475		0.776684	0.0290865	0.784638	0.0399678	0.852779		0.872041		1.33083	0.0101005	0.971378		2.54364e-05		8.6034	8.31711	8.38928	8.28593	9.01573	8.65113	8.66583	8.56151	8.33175	8.36398
AT1G03560		Pentatricopeptide repeat (PPR-like) superfamily protein;(source:Araport11)	0.813329	0.0202806	0.865711		0.852801		0.767872	0.00193564	0.865685		0.76034	0.00132146	0.942789		0.871252		0.915351		2.4961e-05		9.93961	9.64152	9.73157	9.70989	9.74077	9.35971	9.53269	9.81201	9.41672	9.72701
AT1G03580		pseudogene of MATH domain/coiled-coil protein;(source:Araport11)	0.568712		0.969355		1.37879		0.562221		0.728892		0.77519		1.86284		0.599357		0.740297		0.00803784		5.21548	4.40125	5.17058	5.67888	4.47697	3.64618	4.02074	4.78166	4.41428	5.67916
AT1G03590		Protein phosphatase 2C family protein;(source:Araport11)	0.996682		0.904373		0.778391	0.0351106	1.07384		1.16944		1.01824		1.10892		0.797858		0.919501		0.0161238		11.017	11.0122	10.872	10.6556	10.6912	10.794	10.917	10.8959	10.922	11.0451
AT1G03600	(PSB27)	PSB27 is a chloroplast lumen localized protein that is involved in adaptation to changes in light intensity.	0.638828	0.000633613	0.774471		0.835752		0.805315		0.99391		0.541023	0.000187786	0.801609		0.742284	0.0310464	0.980134		9.01035e-06		13.7178	13.0713	13.349	13.4589	13.2878	12.9754	13.279	13.6888	12.8026	13.3698
AT1G03610		plant/protein (DUF789);(source:Araport11)	0.737826		0.886766		0.91515		0.883549		0.945546		0.75713		1.17354		0.732261		1.16913		4.10663e-06		7.10897	6.67032	6.93559	6.98105	6.6594	6.48078	6.57862	7.3344	6.93302	7.56527
AT1G03620		ELMO/CED-12 family protein;(source:Araport11)	0.448127	0.00115113	0.621054		0.869708		0.759247		0.709026		0.668808		0.974422		0.930518		1.25937		0.000112924		5.40998	4.25196	4.72277	5.20858	5.30609	4.90873	4.81	5.74268	5.16235	5.7053
AT1G03630	PROTOCHLOROPHYLLIDE OXIDOREDUCTASE C (POR C); (PORC)	Encodes for a protein with protochlorophyllide oxidoreductase activity. The enzyme is NADPH- and light-dependent.	1.0802		1.05634		1.03059		0.899726		1.04706		0.817159	0.0216336	0.915912		1.18833		1.14063		0.00262996		14.9208	15.0321	14.9999	14.9642	15.1697	15.0173	15.2361	15.1106	14.8193	14.9839
AT1G03650		Acyl-CoA N-acyltransferases (NAT) superfamily protein;(source:Araport11)	1.51567	0.0300613	1.26694		1.23072		1.20978		1.07393		1.48583	0.0437022	1.14126		0.880626		1.22716		0.000177271		5.53186	6.13182	5.87321	5.83137	5.34846	5.6232	5.45136	5.82718	6.39844	6.01781
AT1G03660		Ankyrin-repeat containing protein;(source:Araport11)	0.729877		0.807255		0.958242		0.457123	0.000188687	0.840596		0.709706		0.951998		1.70439	0.00148244	1.08402		3.60925e-06		6.87103	6.41676	6.56213	6.8095	7.64029	6.51095	7.38978	6.98743	6.49272	6.91646
AT1G03680	THIOREDOXIN M-TYPE 1 (ATHM1);ABC TRANSPORTER OF THE MITOCHONDRION 1 (ATM1);THIOREDOXIN M-TYPE 1 (THM1);ARABIDOPSIS THIOREDOXIN M-TYPE 1 (ATM1);THIOREDOXIN M-TYPE 1 (TRX-M1)	encodes a chloroplast thioredoxin similar to prokaryotic thioredoxins.	0.781058	0.0136411	0.913651		0.969442		0.819599		0.919828		0.686682	0.000279393	0.982552		0.890101		0.998318		3.52636e-05		15.0777	14.7212	14.9474	15.0329	14.9097	14.6227	14.7891	15.0752	14.5329	15.0498
AT1G03687		DTW domain-containing protein;(source:Araport11)	1.06221		1.03686		0.95323		1.02264		0.947823		0.893561		0.892486		1.09409		1.1045		0.00309291		10.848	10.9351	10.9002	10.7789	10.9778	11.0101	10.9004	10.9914	10.829	10.8273
AT1G03700	CASP-LIKE PROTEIN 1C2 (CASPL1C2)	Uncharacterized protein family (UPF0497);(source:Araport11)	0.287947	0.0042423	0.637397		1.11586		0.366844	0.0298757	1.30457		0.172801	0.000229677	0.921877		1.09592		1.17292		8.4787e-06		7.6686	5.87248	7.01886	7.82676	7.80075	6.35399	8.18433	7.8987	5.36589	7.78135
AT1G03710		Cystatin/monellin superfamily protein;(source:Araport11)	1.43213		1.20128		0.973418		1.54278	0.0234032	1.58968	0.0131822	1.20935		1.0221		0.623383	0.0110675	0.855073		0.000320632		6.23708	6.75524	6.50165	6.19821	5.55527	6.1808	6.224	6.0112	6.28543	6.04273
AT1G03730		pyrroline-5-carboxylate reductase;(source:Araport11)	1.00579		1.0696		1.22569	0.00442701	0.878105		0.964129		0.945093		1.10537		1.15332		0.969838		0.000265258		10.7823	10.7906	10.8794	11.0759	10.9881	10.8005	10.9354	10.7381	10.6566	10.8826
AT1G03740		Protein kinase superfamily protein;(source:Araport11)	1.05775		1.29361	0.000516333	1.76277	0.000178603	0.901801		1.00171		1.1138		1.63784	0.000178603	0.94847		0.876956		9.44764e-11		11.6692	11.7502	12.0406	12.487	11.5929	11.4437	11.5953	11.4798	11.6352	12.1916
AT1G03743		snoRNA;(source:Araport11)	0.772553		0.83245		0.695997		0.744491		0.631477		0.740338		0.727154		0.705168		0.842285		0.00364752		9.61839	9.24609	9.35382	9.09554	9.11443	8.68875	8.45123	9.37077	8.93702	8.9111
AT1G03746		snoRNA;(source:Araport11)	0.898422		0.961882		0.933786		0.858771		0.76038		0.96637		0.773976		0.796975		0.840574		0.000497688		8.70066	8.54612	8.64459	8.60182	8.37326	8.15361	7.97806	8.45011	8.40075	8.08047
AT1G03760		Prefoldin chaperone subunit family protein;(source:Araport11)	1.18832	0.0164883	1.06953		1.05667		1.28341	0.000454935	1.08923		1.23556	0.00232177	1.02231		0.882735		0.897521		1.62755e-05		10.0957	10.3447	10.1927	10.1753	9.9158	10.2758	10.0391	9.93977	10.2449	9.9716
AT1G03770	RING 1B (RING1B)	Encodes a nuclear localized protein with similarity to animal polycomb repressive core complex1 (PRC1) core component RING.Appears to function redundantly with ATRING1a, a close paralog. Both interact physically with CLF and LHP1 and appear to function together to repress class I KNOX gene expression.	1.43798	0.00758545	1.19037		1.31971		1.42694	0.00928683	1.25486		1.41781	0.0109879	1.25137		1.00137		1.36904	0.0272472	8.74771e-06		7.07266	7.59671	7.32407	7.47289	7.07465	7.58757	7.40217	7.52583	8.02949	7.84934
AT1G03780	TARGETING PROTEIN FOR XKLP2 (TPX2); (ATTPX2)	Homolog of vertebrate TPX2. Protein has three domains involved in nuclear targeting, one in nuclear export and two in microtubule binding. Involved in mitotic spindle assembly during late prophase and early prometaphase.	0.803998		0.8014		0.764967		0.709676	0.0295862	0.912152		0.738441		0.906322		1.24908		1.07484		0.000471854		7.0929	6.77817	6.7735	6.70637	7.41376	6.919	7.28111	7.19703	6.75958	7.05512
AT1G03790	SOMNUS (SOM); (ATTZF4);TANDEM CCCH ZINC FINGER PROTEIN 4 (TZF4)	Encodes SOMNUS (SOM), a nucleus-localized CCCH-type zinc finger protein. SOM negatively regulates light-dependent seed germination downstream of PIL5 (AT2G20180).	0.282145		0.551573		0.939328		0.70494		3.62045		0.268734		0.946277		2.14787		1.91891		9.26751e-05		4.37577	2.55028	3.51739	4.28547	5.47868	4.97425	7.33485	5.31606	3.42031	5.23639
AT1G03800	ARABIDOPSIS THALIANA RF DOMAIN PROTEIN 10 (ATERF10);ERF DOMAIN PROTEIN 10 (ERF10)	encodes a member of the ERF (ethylene response factor) subfamily B-1 of ERF/AP2 transcription factor family (ATERF-10). The protein contains one AP2 domain. There are 15 members in this subfamily including ATERF-3, ATERF-4, ATERF-7, and leafy petiole.	4.80888	0.000178633	3.16828	0.000210451	2.16017	0.00550211	4.74683	0.00017864	2.66865	0.000486261	5.26285	0.000178609	2.53707	0.000792278	1.59743		1.56528		4.98024e-09		4.96135	7.22705	6.62505	6.07249	5.6371	7.88406	7.0532	5.60776	8.00361	6.95093
AT1G03820		E6-like protein;(source:Araport11)	0.352648	0.000178603	0.530796	0.000229833	0.780934		0.236433	0.000178603	0.596921	0.00101977	0.187775	0.000178603	0.568313	0.000436341	1.46584	0.0189836	1.55126	0.00532694	5.89776e-12		10.4725	8.96876	9.55869	10.1157	11.0242	8.94369	10.2798	11.1059	8.69297	10.2907
AT1G03840	INDETERMINATE DOMAIN 3 (IDD3);MAGPIE (MGP)	MGP is a nuclear-localized putative transcription factor with three zinc finger domains. MGP can interact with three proteins implicated in root patterning: SCR, SHR, and JKD in Y2H assays, and these interactions depend on the first zinc finger in MGP. MGP appears to be a direct transcriptional target of SHR and SCR, based on promoter binding assays, though it is not expressed in the QC, based on…	1.13388		1.08633		0.879602		0.941635		0.952156		1.39835		1.15505		1.31171		1.0226		0.0177538		9.73245	9.91371	9.85191	9.54737	10.1239	10.0371	10.0532	9.76469	10.2484	9.97265
AT1G03850	GLUTAREDOXIN 13 (ATGRXS13);GLUTAREDOXIN 13 (GRXS13)	Encodes glutaredoxin ATGRXS13, required to facilitate Botrytis cinerea infection of Arabidopsis thaliana plants. Sylvain La Camera et al (2011, PMID:21756272) reported a third splice variant in addition to the two annotated in TAIR10.	0.579011	0.00767962	0.688347		0.819797		0.434113	0.000217665	0.665757		0.49609	0.000623803	1.10784		1.54835	0.0496898	0.747364		5.97877e-07		10.6773	9.889	10.1385	10.3907	11.3081	10.1042	10.7211	10.2572	9.24589	10.405
AT1G03870	FASCICLIN-LIKE ARABINOOGALACTAN 9 (FLA9)	fasciclin-like arabinogalactan-protein 9 (Fla9)	0.512798	0.00018587	0.679792	0.00294027	0.693399	0.00500653	0.450208	0.000178606	0.690843	0.0045324	0.387474	0.000178603	0.746946	0.036978	0.932151		1.00797		3.27608e-09		15.445	14.4815	14.8882	14.9168	15.3436	14.1923	14.8101	15.4565	14.0886	15.0355
AT1G03880	CRUCIFERIN B (CRB);CRUCIFERIN 2 (CRU2)	Protein is tyrosine-phosphorylated and its phosphorylation state is modulated in response to ABA in Arabidopsis thaliana seeds.	1.6062		0.935254		1.27906		0.162175		0.18854		1.40412		1.06367		9.29246	0.0115021	1.40489		0.0437418		3.07084	3.7545	2.97427	3.42593	6.28691	3.66253	3.87985	3.56131	4.05097	3.65036
AT1G03900	NON-INTRINSIC ABC PROTEIN 4 (ATNAP4);ATP-BINDING CASSETTE I18 (ABCI18);NON-INTRINSIC ABC PROTEIN 4 (NAP4)	member of NAP family, an heterogeneous subfamily of the ATP-binding Cassette (ABC) superfamily of membrane transporters. The NAPs proteins are characterized by having only one nucleotide-binding folds (NBFs) domain.	0.816569	0.0135686	0.904046		0.83496	0.0356326	0.831045	0.0291486	0.884558		0.887675		1.02569		1.0557		0.924896		0.00132646		12.8317	12.5393	12.6861	12.5715	12.9099	12.6429	12.7329	12.719	12.5471	12.7556
AT1G03905	ATP-BINDING CASSETTE I19 (ABCI19);NON-INTRINSIC ABC PROTEIN 4 (ATNAP4)	P-loop containing nucleoside triphosphate hydrolases superfamily protein;(source:Araport11)	1.09212		1.08981		1.11345		0.916804		0.918637		1.29026	0.000823293	1.15398		1.22641	0.00778171	1.01318		0.00131236		8.91539	9.04253	9.03947	9.07043	9.20983	9.08452	9.0874	8.93429	9.30195	9.1409
AT1G03910	CACTIN (CTN)	Encodes the Arabidopsis homolog of a conserved eukaryotic protein without known functional domains. The protein that localizes to nuclear speckles and colocalizes with known splicing proteins.	0.950259		0.887022		0.790185	0.00640177	0.925938		1.0428		0.96519		0.979019		0.876831		0.928453		0.0209305		12.3467	12.2731	12.1738	12.007	12.1571	12.0461	12.2176	12.2396	12.1885	12.209
AT1G03920		Protein kinase family protein;(source:Araport11)	1.51976		1.18573		1.16387		1.0369		1.11914		2.09567	0.000640164	1.71043	0.015203	1.3773		0.861148		0.00167061		6.28292	6.88676	6.5287	6.50185	6.74477	6.79705	6.90715	6.06726	7.13467	6.84162
AT1G03930	DUAL SPECIFICITY KINASE 1 (ADK1);CASEIN KINASE I-LIKE 9 BETA (CKL9BETA);CASEIN KINASE I-LIKE 9 ALPHA (CKL9ALPHA)	Phosphorylates serine, threonine, and tyrosine	1.09824		1.26768		1.60763	0.00688087	0.928871		1.13098		1.09715		0.942169		1.12497		1.4378		0.00390729		5.53311	5.66829	5.8753	6.21804	5.70299	5.59654	5.88056	6.05697	6.19072	5.97102
AT1G03940		HXXXD-type acyl-transferase family protein;(source:Araport11)	110.778	0.000178603	42.008	0.000178603	16.479	0.000185983	11.8135	0.000192566	8.81672	0.000250251	20.1205	0.000178704	7.83997	0.000336762	35.5142	0.000178604	13.6062	0.000187798	5.90118e-11		2.81486	9.60639	8.20745	6.85742	7.96518	11.5275	11.1054	6.58105	10.9116	9.5519
AT1G03950	VACUOLAR PROTEIN SORTING-ASSOCIATED PROTEIN 2.3 (VPS2.3)	vacuolar protein sorting-associated protein 2.3;(source:Araport11)	1.18822		1.14854		1.21989		1.12362		1.034		1.31604	0.0101807	1.10699		0.944679		0.963414		0.00235663		9.55115	9.79995	9.75095	9.8379	9.46905	9.6372	9.51728	9.49738	9.89358	9.64402
AT1G03960		Calcium-binding EF hand family protein;(source:Araport11)	0.793522	0.000187363	0.825195	0.000244084	0.93971		0.8892	0.0197948	0.935766		0.798727	0.000188894	0.88863	0.0188994	0.857685	0.00148566	0.915978		1.90819e-07		9.97745	9.6438	9.70026	9.88774	9.75597	9.58655	9.66019	9.85084	9.52661	9.68049
AT1G03970	G-BOX BINDING FACTOR 4 (GBF4)	encodes a basic leucine zipper G-box binding factor that can bind to G-box motifs only as heterodimers with GBF2 or GBF3. A single amino acid change can confer G-box binding as homodimers.	0.9677		0.980634		0.995323		0.995441		0.922537		1.0203		1.05266		0.82966	0.0328124	0.984719		0.000119642		10.6663	10.6189	10.6381	10.6595	10.3969	10.3903	10.2806	10.6441	10.6731	10.7181
AT1G03980	PHYTOCHELATIN SYNTHASE 2 (PCS2);PHYTOCHELATIN SYNTHASE 2 (ATPCS2)	Encodes a protein with phytochelatin synthase activity which binds Cd2+ and Cd-glutathione complexes with high affinity. The protein has been postulated to be involved in Cd2+ tolerance. AtPCS2 expression appears to be less than that of AtPCS1, explaining the inability of endogenous AtPCS2 to substitute for AtPCS1 in the cad1-3 mutant (AtPCS1 null).	1.62348		1.09946		1.33313		2.81244	0.0169038	0.990491		1.42929		1.18211		0.519735		0.721971		0.00413058		3.30022	3.99931	3.43701	3.71504	2.35607	3.84789	2.34228	2.83023	3.34553	3.0716
AT1G03990		Long-chain fatty alcohol dehydrogenase family protein;(source:Araport11)	1.97038		2.79309		1.18252		2.0818		1.75606		4.83048	0.0249578	1.68573		1.80596		1.60501		0.00800447		2.35645	3.33493	3.83831	2.59831	3.20922	4.26705	4.02156	3.03904	5.3112	3.79241
AT1G04000		hypothetical protein;(source:Araport11)	0.949269		0.997927		1.02955		1.02497		1.07472		0.785244	0.00123359	0.948285		0.877557		0.971166		0.000491932		8.93826	8.86315	8.93527	8.98028	8.74983	8.78541	8.8538	8.89605	8.54727	8.81945
AT1G04010	PHOSPHOLIPID STEROL ACYL TRANSFERASE 1 (PSAT1);ENHANCED RESPONSE TO PHYTOPHTHORA 1 (ERP1); (ATPSAT1)	phospholipid sterol acyl transferase 1;(source:Araport11)	1.35891	0.0012448	1.2363	0.0386908	1.13935		1.34712	0.00168049	1.12403		1.47769	0.000218885	1.07255		1.19023		1.17025		2.43255e-06		8.35839	8.80084	8.66442	8.5466	8.60963	9.03951	8.77831	8.5852	9.14855	8.68625
AT1G04020	(ATBARD1);REPRESSOR OF WUSCHEL1 (ROW1);BREAST CANCER ASSOCIATED RING 1 (BARD1)	Encodes a protein containing two tandem BRCA1 C-Terminal (BRCT) domains, which function in phosphorylation-dependent protein?protein interactions.Loss of function mutations cause defects in meristem organization due to failure to repress WUS. BARD1 binds to WUS promoter and over expression of BARD reduces the extent of WUS expression.	0.927719		1.08038		1.26316	0.0261083	0.735738	0.00200453	0.85213		0.657353	0.000206972	0.88179		1.26589	0.0242274	1.21438		1.58325e-05		9.71374	9.6055	9.82528	10.0508	10.0539	9.61115	9.82304	9.99396	9.3887	9.81246
AT1G04040		HAD superfamily, subfamily IIIB acid phosphatase;(source:Araport11)	0.575741	0.000178603	0.857871		0.849149		0.513521	0.000178603	0.838487		0.348007	0.000178603	0.771518	0.00153389	0.942951		0.994794		9.72105e-13		14.9134	14.1169	14.6922	14.6775	14.8286	13.8671	14.5745	14.9059	13.383	14.5316
AT1G04050	SET DOMAIN PROTEIN 13 (SDG13);HOMOLOG OF SU(VAR)3-9 1 (SUVR1)	Encodes SUVR1, one of the four closely related Arabidopsis SUVR proteins that belong to the SU(VAR)3-9 subgroup of SET-domain proteins. Proteins containing the evolutionarily conserved SET domain are involved in regulation of eukaryotic gene expression and chromatin structure through their histone lysine methyltransferase (HMTase) activity. SUVR1, SUVR2 and SUVR4 proteins contain a novel domain a…	0.864009		0.943431		0.967834		0.896349		0.953281		0.782461	0.0043073	0.896041		1.07771		1.07192		0.0041335		7.58785	7.37697	7.50384	7.54068	7.69581	7.53794	7.62679	7.68804	7.33413	7.52968
AT1G04070	(ATTOM22-I);TRANSLOCASE OF OUTER MEMBRANE 22-I (TOM22-I)	Subunit of the TOM complex, a translocase in the outer mitochondrial membrane that selectively allows proteins with a mitochondrial targeting sequence to enter the mitochondrion.	1.1246		1.04733		1.06739		1.11708		1.04459		1.39038	0.00033618	1.08962		1.06933		0.999661		0.000884662		7.69354	7.86296	7.76026	7.78763	7.79025	7.94998	7.85319	7.69305	8.16854	7.81688
AT1G04080	(PRP39)	Tetratricopeptide repeat (TPR)-like superfamily protein;(source:Araport11)	0.924793		0.956209		0.989848		0.94316		0.999614		0.943707		0.992356		1.07184		1.0504		0.00385792		12.2608	12.148	12.1962	12.2461	12.3609	12.2764	12.3603	12.3317	12.2481	12.3206
AT1G04090		vacuolar sorting-associated protein (DUF946);(source:Araport11)	0.944778		1.02609		1.22354		0.905508		0.891579		0.960953		0.803223		0.981588		1.11063		0.0461591		6.70391	6.62196	6.74107	6.99497	6.6771	6.5339	6.51154	6.85528	6.79782	6.53916
AT1G04100	INDOLEACETIC ACID-INDUCED PROTEIN 10 (IAA10)	Auxin induced gene, IAA10 (IAA10).	0.97786		0.89891		0.994185		1.09311		1.12431		1.18856		1.32231		0.981189		1.10031		0.0211403		6.49459	6.46229	6.34083	6.48617	6.46719	6.59563	6.63623	6.6325	6.88172	7.03556
AT1G04110	(ATSDD1);STOMATAL DENSITY AND DISTRIBUTION 1 (SDD1)	Initially identified as a mutation affecting stomatal development and distribution. Encodes a protein similar to serine proteases.	0.866239		0.814552		0.882106		1.20839		1.35638		0.834375		0.924852		0.852853		0.957809		0.0314661		10.1606	9.95347	9.86471	9.97965	9.931	10.2041	10.3708	10.0984	9.83721	9.98573
AT1G04120	ATP-BINDING CASSETTE C5 (ABCC5);MULTIDRUG RESISTANCE-ASSOCIATED PROTEIN 5 (ATMRP5);MULTIDRUG RESISTANCE PROTEIN 5 (MRP5);ARABIDOPSIS THALIANA ATP-BINDING CASSETTE C5 (ATABCC5);MULTIDRUG RESISTANCE-ASSOCIATED PROTEIN 5 (MRP5)	encodes a high-affinity inositol hexakisphosphate transporter that plays a role in guard cell signaling and phytate storage. It is a member of MRP subfamily / ABC transporter subfamily C.	1.32313	0.000206347	1.06687		0.983234		1.36729	0.000187963	1.16898	0.0254639	1.56373	0.000178603	1.12443		1.07317		0.983007		5.99689e-09		9.28582	9.68977	9.37921	9.26142	9.3877	9.83901	9.61295	9.26109	9.90608	9.43028
AT1G04130	(AtTPR2);TETRATRICOPEPTIDE REPEAT 2 (TPR2)	Encodes one of the 36 carboxylate clamp (CC)-tetratricopeptide repeat (TPR) proteins (Prasad 2010, Pubmed ID: 20856808). Interacts with Hsp90/Hsp70 as co-chaperone.	1.09339		0.988994		1.02771		1.04787		1.02036		1.13211		1.0756		0.9802		1.08106		0.00232725		9.34208	9.47089	9.32612	9.38152	9.31323	9.38069	9.34231	9.45454	9.63355	9.55968
AT1G04140		Transducin family protein / WD-40 repeat family protein;(source:Araport11)	0.895004		0.787368	0.000192289	0.715129	0.000178604	1.09343		0.896422		1.11177		0.86853	0.00921018	0.993958		0.868838	0.00942808	5.49434e-09		9.75273	9.5927	9.40784	9.26901	9.74399	9.87285	9.58624	9.54989	9.70274	9.34654
AT1G04160	MYOSIN XI B (XIB);ARABIDOPSIS THALIANA MYOSIN XI B (ATXIB);MYOSIN XI-8 (XI-8);MYOSIN XI B (XI-B)	Encodes a member of the type XI myosin protein family involved in root hair elongation.	0.880766		0.802277	0.0427167	0.730542	0.00165928	0.763753	0.00773006	0.794707	0.0309712	0.910413		0.880852		1.1594		0.936768		0.000147293		9.21663	9.03346	8.8988	8.76366	9.43	9.04118	9.09849	9.12239	8.98698	8.93936
AT1G04170	EUKARYOTIC TRANSLATION INITIATION FACTOR 2 GAMMA SUBUNIT (EIF2 GAMMA)	protein synthesis initiation factor eIF2 gamma The mRNA is cell-to-cell mobile.	0.854003	0.00139687	0.923598		0.977383		0.822126	0.000246438	0.914243		0.821073	0.000240357	0.866226	0.00370094	1.06228		1.07083		5.89107e-06		14.8019	14.5742	14.6872	14.7689	14.8891	14.6065	14.7597	14.9006	14.6162	14.6934
AT1G04200		dyggve-melchior-clausen syndrome protein;(source:Araport11)	0.718764	0.000437968	0.76198	0.00299115	0.866807		0.770566	0.00458197	0.871271		0.80181	0.0210431	0.910731		0.972628		1.0315		4.36003e-05		7.18073	6.70432	6.78855	6.97451	7.14069	6.76468	6.94188	7.22546	6.9068	7.09056
AT1G04220	3-KETOACYL-COA SYNTHASE 2 (KCS2)	Encodes KCS2, a member of the 3-ketoacyl-CoA synthase family involved in the biosynthesis of VLCFA (very long chain fatty acids).	0.460135	0.000348707	0.655695		0.871097		0.655004		1.07433		0.505564	0.0011093	0.845966		1.2914		1.14518		2.56531e-06		10.1498	9.02992	9.54089	9.9507	10.5187	9.90831	10.6222	10.3454	9.36134	10.104
AT1G04230		rRNA-processing EFG1-like protein (DUF2361);(source:Araport11)	1.28594	0.0404999	1.24887		1.24062		1.33934	0.0116886	1.24745		1.40114	0.00289093	1.19166		0.977938		1.18845		5.87076e-05		6.91227	7.27509	7.23289	7.22333	6.88008	7.3016	7.19907	7.16134	7.64794	7.41432
AT1G04240	SHORT HYPOCOTYL 2 (SHY2);INDOLE-3-ACETIC ACID INDUCIBLE 3 (IAA3)	SHY2/IAA3 regulates multiple auxin responses in roots. It is induced rapidly by IAA, and has been shown to be phosphorylated by oat phytochrome A in vitro.	0.758314	0.035041	0.801954		0.842602		0.95047		0.848708		0.681547	0.00169298	0.791942		0.832547		0.912922		0.000880096		10.2284	9.82927	9.90999	9.98132	9.964	9.89072	9.72734	10.097	9.54385	9.76043
AT1G04250	(ATIAA17);AUXIN RESISTANT 3 (AXR3);INDOLE-3-ACETIC ACID INDUCIBLE 17 (IAA17)	Transcription regulator acting as repressor of auxin-inducible gene expression. Auxin-inducible AUX/IAA gene. Short-lived nuclear protein with four conserved domains. Domain III has homology to beta alpha alpha dimerization and DNA binding domains. Involved in auxin signaling and is a positive modulator of natural leaf senescence. Auxin induces the degradation of the protein in a dosage-dependent…	0.967367		0.91421		0.776857	0.00182476	1.01971		0.931117		0.930351		0.999328		1.05109		0.85215		3.7454e-05		13.505	13.4571	13.3756	13.1407	13.5769	13.605	13.4739	13.2742	13.17	13.2732
AT1G04270	CYTOSOLIC RIBOSOMAL PROTEIN S15 (RPS15)	Encodes cytosolic ribosomal protein S15.	0.963503		0.945849		0.856323	0.00988851	1.00746		1.05541		1.0052		0.95005		0.964448		0.967936		0.0213875		14.7239	14.6702	14.6436	14.5001	14.6717	14.6824	14.7495	14.6769	14.6843	14.6029
AT1G04290		Thioesterase superfamily protein;(source:Araport11)	0.889716		0.9554		0.968565		0.834948		0.914988		0.76371	0.0122728	0.940852		0.901669		1.0723		0.00148957		11.7938	11.6252	11.728	11.7477	11.6445	11.3842	11.5163	11.8945	11.5056	11.8065
AT1G04295		Potential natural antisense gene, locus overlaps with AT1G04290	0.816218		0.842685		0.863501		0.937655		0.976698		0.677043	0.00159323	0.935651		0.732639	0.0146156	0.865414		0.000270705		7.39488	7.10191	7.14795	7.18315	6.94606	6.85319	6.91204	7.18634	6.62366	7.09039
AT1G04300	(MUSE13);TUMOR NECROSIS FACTOR RECEPTOR-ASSOCIATED FACTOR 1B (TRAF1B)	Encodes MUSE13, a TRAF domain protein. Regulates the turnover of nucleotide-binding domain and leucine-rich repeat-containing (NLR) immune receptors SNC1 and RPS2. Loss of both MUSE13 and MUSE14 leads to enhanced pathogen resistance, NLR accumulation, and autoimmunity.In addition, MUSE13/14 physically interact with ATG6 and appear to regulate ATG6 ubiquitination and thus formation of autophagosom…	0.832795		0.923529		0.92444		1.00778		0.89653		1.15155		0.932435		1.09641		1.17044		0.020783		6.98792	6.72395	6.87314	6.87457	7.1207	7.13189	6.96313	7.21496	7.41854	7.11404
AT1G04310	ETHYLENE RESPONSE SENSOR 2 (ERS2)	encodes an ethylene receptor related to bacterial two-component histidine kinases.	0.295299	0.000178603	0.381579	0.00017882	0.649066	0.0242189	0.282684	0.000178603	0.646603	0.0225351	0.288972	0.000178603	0.530592	0.000600285	0.718562		1.15367		2.83505e-10		7.00817	5.24841	5.61822	6.3846	6.53135	4.70861	5.9023	7.2144	5.4234	6.30007
AT1G04320		pre-tRNA tRNA-Gly (anticodon: GCC);(source:Araport11, TAIR10)	0.748067		0.743065		0.573369	0.0024135	1.22293		1.06988		1.08267		0.829832		0.583115	0.00331553	0.756237		0.00560229		9.07173	8.65297	8.64329	8.26926	8.29358	8.58392	8.39103	8.66864	8.78323	8.39953
AT1G04330	(PH2)	A proline/serine rich protein of unknown function. It interacts with defense related MAP kinase MPK6 and others. May be involved in signaling during defense or stress response.	0.198771	0.000178614	0.602461		0.799243		0.187877	0.000178607	0.855263		0.18685	0.000178606	0.926696		1.36908		1.02393		1.20893e-09		8.12039	5.78956	7.38933	7.79709	8.57359	6.16146	8.34803	8.15451	5.73446	8.04468
AT1G04340		HR-like lesion-inducing protein-like protein;(source:Araport11)	0.913217		0.93197		0.850902		0.85497		0.921317		0.943284		0.939951		1.01794		0.993798		0.0371381		12.1071	11.9761	12.0055	11.8742	12.1328	11.9067	12.0145	12.0981	12.0139	12.0088
AT1G04350		encodes a protein whose sequence is similar to 2-oxoglutarate-dependent dioxygenase	0.943565		0.916229		0.915402		0.932906		0.94659		0.712087	0.0161105	0.811806		1.05391		1.31013		0.0281616		10.2585	10.1747	10.1322	10.1309	10.3342	10.234	10.255	10.6482	10.1583	10.3474
AT1G04360	ARABIDOPSIS TOXICOS EN LEVADURA 1 (ATL1)	RING/U-box superfamily protein;(source:Araport11)	0.55088	0.00298262	0.914084		0.949585		0.627461	0.0287959	0.85267		0.486779	0.000459036	0.840791		1.48805		1.46318		8.49152e-06		6.90947	6.04928	6.77986	6.83483	7.48289	6.81048	7.25295	7.45857	6.41991	7.20839
AT1G04370	ETHYLENE-RESPONSIVE ELEMENT BINDING FACTOR 14 (ATERF14);ETHYLENE-RESPONSIVE ELEMENT BINDING FACTOR 14 (ERF14); (ERF97)	encodes a member of the ERF (ethylene response factor) subfamily B-3 of ERF/AP2 transcription factor family. The protein contains one AP2 domain. There are 18 members in this subfamily including ATERF-1, ATERF-2, AND ATERF-5.	0.757115		1.15363		1.4866		0.481644		1.58457		0.298691	0.00078097	0.987803		0.856126		1.5898		5.96656e-05		5.81512	5.4137	6.0213	6.38713	5.59101	4.53705	6.2551	6.48397	4.74069	6.46626
AT1G04380		encodes a protein similar to a 2-oxoglutarate-dependent dioxygenase	1.912		2.25415		1.81567		0.9213		0.660614		1.42383		1.37739		3.09006	0.0205669	0.987682		0.0140858		4.38711	5.3222	5.5597	5.24761	6.01475	5.89649	5.41663	4.36923	4.87901	4.83117
AT1G04400	CRYPTOCHROME 2 (CRY2); (FHA); (ATCRY2); (PHH1); (AT-PHH1)	Blue light receptor mediating blue-light regulated cotyledon expansion and flowering time. Positive regulator of the flowering-time gene CONSTANS. This gene possesses a light-induced CNT2 N-terminal homodimerisation domain.Involved in blue-light induced stomatal opening. Involved in triggering chromatin decondensation. An 80-residue motif (NC80) is sufficient to confer CRY2's physiological functi…	0.704145	0.000186102	0.830045	0.00837382	0.886583		0.817469	0.00388006	0.895455		0.707587	0.000186325	0.858317	0.0443447	0.891055		1.05503		4.03212e-07		13.0669	12.5609	12.7982	12.8933	12.9005	12.6098	12.7412	13.1442	12.6452	12.9238
AT1G04410	CYTOSOLIC-NAD-DEPENDENT MALATE DEHYDROGENASE 1 (c-NAD-MDH1)	predicted to encode a cytosolic malate dehydrogenase.	0.7077	0.000190681	0.840376	0.0320058	0.86516		0.655015	0.000178658	0.829848	0.0180447	0.642513	0.000178619	0.86273		1.00974		0.976773		4.33233e-08		13.3303	12.8315	13.0794	13.1213	13.3443	12.7339	13.0752	13.2964	12.6582	13.0834
AT1G04420		NAD(P)-linked oxidoreductase superfamily protein;(source:Araport11)	0.860818	0.0205211	0.913864		0.938658		0.91138		0.971601		0.80707	0.000628584	0.938405		0.90422		1.01291		0.000334761		13.5613	13.3451	13.4314	13.47	13.4161	13.2822	13.3745	13.5798	13.2706	13.4881
AT1G04430		S-adenosyl-L-methionine-dependent methyltransferases superfamily protein;(source:Araport11)	0.697222	0.030486	0.716736		0.634184	0.00367054	0.651849	0.00678724	0.742304		0.465757	0.000186705	0.527214	0.000222147	1.06912		0.831063		1.47132e-07		11.4681	10.9478	10.9876	10.8111	11.5645	10.9471	11.1346	11.2011	10.0988	10.2776
AT1G04480		Ribosomal protein L14p/L23e family protein;(source:Araport11)	0.9675		0.934305		0.834909	0.00482311	0.950663		1.00814		0.956932		1.03003		0.874332		0.984647		0.000509984		17.0933	17.0456	16.9952	16.833	16.8995	16.8265	16.9112	17.071	17.0074	17.1136
AT1G04500		CCT motif family protein;(source:Araport11)	1.38483		1.0895		1.03491		0.778532		0.703222		1.08578		0.810348		0.686327		1.29457		0.0140804		5.43155	5.90127	5.55522	5.48106	4.88852	4.52735	4.38058	5.80403	5.92276	5.50064
AT1G04510	MOS4-ASSOCIATED COMPLEX 3A (MAC3A)	Encodes MAC3A, a U-box proteins with homology to the yeast and human E3 ubiquitin ligase Prp19. Associated with the MOS4-Associated Complex (MAC). Involved in plant innate immunity.	0.914445		0.894338	0.0108617	0.880109	0.00293004	0.915976		0.892513	0.00918529	0.925819		0.948179		0.956921		0.859121	0.000515683	5.91181e-06		12.682	12.5529	12.5209	12.4977	12.6184	12.4918	12.4544	12.4629	12.3517	12.3861
AT1G04520	PLASMODESMATA-LOCATED PROTEIN 2 (PDLP2)	Encodes a plasmodesmal protein that may be involved in the intercellular movement of molecules through the plasmodesmata.	0.634985	0.000178604	0.711238	0.00018749	0.763645	0.000315915	0.579293	0.000178603	0.722892	0.000190919	0.517212	0.000178603	0.711648	0.000187563	1.05958		1.11687		9.22918e-11		10.4516	9.79641	9.96001	10.0626	10.5351	9.74747	10.067	10.6111	9.6599	10.1203
AT1G04530	TETRATRICOPEPTIDE REPEAT 4 (TPR4)	Encodes one of the 36 carboxylate clamp (CC)-tetratricopeptide repeat (TPR) proteins (Prasad 2010, Pubmed ID: 20856808) with potential to interact with Hsp90/Hsp70 as co-chaperones.	0.603208	0.000178603	0.704619	0.000189528	0.783941	0.0013505	0.682919	0.000186141	0.754004	0.000348319	0.57728	0.000178603	0.752007	0.000327432	0.878537		0.901512		1.60824e-09		10.2387	9.50944	9.73363	9.88753	10.0519	9.50168	9.64453	10.0891	9.29647	9.67795
AT1G04550	BODENLOS (BDL);INDOLE-3-ACETIC ACID INDUCIBLE 12 (IAA12)	IAA12/BDL plays a role in auxin-mediated processes of apical-basal patterning in the embryo. bdl mutants lack a primary root meristem	0.817113	0.00347753	0.967317		1.06427		0.792775	0.000828767	0.903488		0.664703	0.000178613	0.895052		1.1824	0.0199904	1.24536	0.00147573	1.83525e-07		11.4646	11.1732	11.4167	11.5545	11.7064	11.3713	11.5599	11.7812	11.192	11.6212
AT1G04560		AWPM-19-like family protein;(source:Araport11)	0.993329		0.989967		0.958174		1.16774		7.21052		0.644272		1.99352		3.53305		1.54137		0.0286607		2.35539	2.34573	2.34084	2.29375	4.1763	4.40002	7.02641	2.9796	2.34534	3.97491
AT1G04570		Major facilitator superfamily protein;(source:Araport11)	0.489892		0.405689	0.0189923	0.591029		0.303105	0.00124473	0.45842		0.328554	0.00257534	0.429463	0.0323134	1.37577		1.42161		0.000148308		5.66236	4.63289	4.3608	4.90366	6.1226	4.40049	4.99734	6.16988	4.56409	4.95049
AT1G04590		PPR containing-like protein;(source:Araport11)	1.10997		1.01122		0.94233		1.06628		1.00455		1.00707		0.925474		0.907456		0.948972		0.0332614		10.5049	10.6554	10.521	10.4192	10.3648	10.4574	10.3713	10.4293	10.4395	10.3176
AT1G04620	7-HYDROXYMETHYL CHLOROPHYLL A (HMCHL) REDUCTASE (HCAR)	Encodes a 7-hydroxymethyl chlorophyll a reductase, an enzyme of the chlorophyll cycle that converts 7-hydroxymethyl chlorophyll a to chlorophyll a.	0.914427		1.01783		1.04989		0.845134		0.856277		0.721397	0.00880494	0.876099		1.2551		1.29925		0.00582895		10.197	10.0679	10.2225	10.2672	10.5248	10.282	10.3009	10.5747	10.1035	10.3838
AT1G04630	MATERNAL EFFECT EMBRYO ARREST 4 (MEE4)	GRIM-19 protein;(source:Araport11)	0.952061		0.974469		1.06886		0.992676		0.964676		0.891056		0.88811		1.0465		0.932798		0.0110892		12.7517	12.6808	12.7144	12.8478	12.8173	12.8066	12.7654	12.6513	12.4849	12.4801
AT1G04640	LIPOYLTRANSFERASE 2 (LIP2)	Lipoyltransferase, located in mitochondria but not found in chloroplasts	0.858118		0.989367		0.997329		1.0022		1.02238		0.78171	0.00523441	0.888174		0.822111	0.0387966	1.13867		0.000156097		12.9836	12.7628	12.9681	12.9797	12.701	12.7041	12.7329	13.1709	12.8156	12.9998
AT1G04650		holliday junction resolvase;(source:Araport11)	0.756572	0.00479152	0.851791		0.880705		0.695038	0.000364087	0.883667		0.635702	0.000189696	0.823016		0.833261		0.878998		5.47011e-07		9.7806	9.37815	9.54917	9.59733	9.51744	8.9926	9.33902	9.59453	8.94095	9.31352
AT1G04660		glycine-rich protein;(source:Araport11)	0.246049	0.00337735	0.177992	0.000432666	0.397466		0.244768	0.00325285	0.616317		0.389247		0.882852		1.10424		0.649958		7.88852e-05		6.45169	4.42871	3.96157	5.12059	6.59475	4.56424	5.89649	5.83011	4.46887	5.65035
AT1G04680		Pectin lyase-like superfamily protein;(source:Araport11)	0.359649	0.000178603	0.539861	0.00017884	0.577714	0.000188362	0.392383	0.000178603	0.690005	0.00151294	0.312217	0.000178603	0.560898	0.000186427	1.0032		1.01295		1.04601e-11		8.88938	7.41404	8.00004	8.09781	8.89399	7.54432	8.35867	8.90794	7.22856	8.07375
AT1G04690	POTASSIUM CHANNEL BETA SUBUNIT 1 (KAB1); (KV-BETA1)	potassium channel beta subunit 1;(source:Araport11)	0.783744	0.000848683	0.807612	0.00328244	0.835403	0.0168109	0.826697	0.0101324	0.877138		0.832561	0.014264	0.893667		0.833893	0.0154053	0.803349	0.00254886	5.67101e-06		11.677	11.3255	11.3688	11.4176	11.415	11.1404	11.2258	11.3611	11.0968	11.1989
AT1G04730	CHROMOSOME TRANSMISSION FIDELITY 18 (CTF18)	Necessary for sister chromatid cohesion. Acts in synergy with ETG1.	0.898421		0.892157		1.07084		0.770976	0.00555731	0.845754		0.836016		1.07469		1.02495		0.918246		0.000403718		8.77043	8.61589	8.6058	8.86917	8.80598	8.43074	8.56429	8.64738	8.38899	8.7513
AT1G04760	VESICLE-ASSOCIATED MEMBRANE PROTEIN 726 (ATVAMP726);VESICLE-ASSOCIATED MEMBRANE PROTEIN 726 (VAMP726)	member of Synaptobrevin -like protein family	0.777008	0.0215269	0.961893		0.926573		0.700901	0.000767582	0.907962		0.630209	0.000195436	1.02786		1.04124		0.94568		3.16068e-06		8.4462	8.0822	8.39015	8.33617	8.5045	7.99178	8.3652	8.36562	7.69952	8.40526
AT1G04770	SULFUR DEFICIENCY INDUCED 2 (SD!2)	SDI2 is a member of a small family of TPR proteins in Arabidopsis. Like SDI1 it is induced by low sulfer and appears to play a role in negative regulation of glucosinolate biosynthesis.	1.06131		1.01462		0.961025		0.970384		0.882044		0.916468		0.786513	0.00783887	1.02134		1.19134		0.00830237		11.9982	12.0841	12.0192	11.9409	12.0287	11.9853	11.8476	12.2508	12.125	11.9044
AT1G04780		Ankyrin repeat family protein;(source:Araport11)	0.888552		0.913771		1.00422		0.729431	0.00255116	0.885268		0.937061		0.844926		1.04989		1.12835		0.00160292		11.6739	11.5035	11.5438	11.68	11.7442	11.289	11.5684	11.8482	11.7544	11.6051
AT1G04790		RING/U-box superfamily protein;(source:Araport11)	0.978974		0.995128		1.01048		0.944079		0.941973		1.01878		0.962457		1.11997		1.06107		0.0371939		11.2281	11.1974	11.221	11.2431	11.3916	11.3085	11.3053	11.3136	11.3405	11.2584
AT1G04800		glycine-rich protein;(source:Araport11)	0.914443		1.01637		1.00717		1.1058		1.07844		0.868533		0.981569		0.656256	0.000233027	0.795319	0.045005	5.10277e-06		14.9493	14.8203	14.9727	14.9596	14.3416	14.4867	14.4506	14.6189	14.4156	14.5921
AT1G04810		26S proteasome regulatory complex, non-ATPase subcomplex, Rpn2/Psmd1 subunit;(source:Araport11)	0.99647		0.954995		0.975259		0.960182		0.999786		1.01457		0.964626		0.991081		0.922544		0.0362281		13.1374	13.1323	13.071	13.1013	13.1245	13.0659	13.1242	13.0211	13.042	12.9691
AT1G04820	TORTIFOLIA 2 (TOR2);TUBULIN ALPHA-4 CHAIN (TUA4)	Encodes an alpha tubulin isoform that is expressed in roots, leaves and flowers.	0.634112	0.000178603	0.783252	0.00037578	0.79434	0.000616681	0.610725	0.000178603	0.821608	0.00309608	0.61745	0.000178603	0.760533	0.000217669	1.05985		0.911636		1.62406e-10		13.5914	12.9342	13.239	13.2592	13.6753	12.9639	13.3918	13.4579	12.7623	13.063
AT1G04830		Ypt/Rab-GAP domain of gyp1p superfamily protein;(source:Araport11)	0.932605		0.872982	0.0101715	0.890575	0.0386283	0.989405		0.941471		1.01039		0.911446		0.964244		1.00964		0.0016742		9.14814	9.04748	8.95217	8.98095	9.09561	9.08025	9.0086	9.16199	9.17689	9.02822
AT1G04850		ubiquitin-associated (UBA)/TS-N domain-containing protein;(source:Araport11)	0.953038		1.00395		0.981312		0.858517	0.00283758	0.956646		0.938676		0.996041		1.11341		1.00402		0.00247979		12.1996	12.1302	12.2053	12.1724	12.3546	12.1345	12.2906	12.2054	12.1141	12.1996
AT1G04860	(ATUBP2);UBIQUITIN-SPECIFIC PROTEASE 2 (UBP2)	Encodes a ubiquitin-specific protease.	0.774921	0.00190387	0.855203		0.872923		0.845505		0.913358		0.857752		0.845822		0.99454		1.03732		0.000949773		8.42281	8.05493	8.19715	8.22674	8.41491	8.1728	8.28417	8.47568	8.25431	8.2341
AT1G04870	(ATPRMT10);PROTEIN ARGININE METHYLTRANSFERASE 10 (PRMT10)	Encodes a type I protein arginine methyltransferase based on the At1g04870.2 gene model. PRMT10 can catalyze the asymmetric dimethylation of arginine 3 on histone 4 and can also methylate myelin basic protein in vitro. Mutants lacking PRMT10 flower late due to defects in the autonomous pathway and they have elevated levels of FLC transcripts.	1.08834		1.00227		0.958124		1.15693		0.981913		1.26249		1.04494		1.00793		1.05252		0.00964148		9.04003	9.16215	9.0433	8.97831	9.05142	9.26172	9.02509	9.11387	9.45014	9.1773
AT1G04880	ARID-HMG DNA-BINDING PROTEIN 15 (HMGBD15);ARID-HMG DNA-BINDING PROTEIN 15 (AtHMGB15)	Encodes a ARID-HMG DNA-binding protein that functions in pollen tube growth through the regulation of gene expression by interacting with the transcription factors AGL66 and AGL104.	0.979752		0.952379		1.10458		0.939906		0.986039		0.768608		0.711707		1.31968		1.85584	0.00243517	0.00259814		5.39649	5.36698	5.3261	5.53999	5.79668	5.70727	5.7764	6.28856	5.90888	5.79792
AT1G04890		zein-binding protein (Protein of unknown function, DUF593);(source:Araport11)	1.00352		1.02868		1.11257	0.00315409	0.950665		0.948197		0.990171		0.984689		1.16308	0.000210447	1.06464		6.6785e-05		2.28306	2.28812	2.32385	2.43695	2.501	2.42801	2.42426	2.37342	2.35917	2.35116
AT1G04900		NADH dehydrogenase ubiquinone complex I, assembly factor-like protein (DUF185);(source:Araport11)	1.11676		1.05424		1.07804		1.06543		1.00592		1.13886	0.0175291	1.09636		0.928506		1.01216		3.38e-05		10.6188	10.7781	10.695	10.7272	10.5118	10.6032	10.5203	10.6362	10.8238	10.7689
AT1G04910		O-fucosyltransferase family protein;(source:Araport11)	0.651731	0.000178604	0.736586	0.000192161	0.809636	0.00188258	0.58486	0.000178603	0.772953	0.000310078	0.584647	0.000178603	0.81667	0.00289893	0.946479		1.00016		1.88491e-10		11.5011	10.8835	11.0601	11.1965	11.4218	10.6479	11.0502	11.5014	10.727	11.2092
AT1G04920	SUCROSE PHOSPHATE SYNTHASE 3F (SPS3F);SUCROSE PHOSPHATE SYNTHASE 3F (ATSPS3F)	Encodes a protein with putative sucrose-phosphate synthase activity.	1.21994		1.15435		1.33541		1.34314		1.16887		1.28808		1.0156		0.843401		1.10653		0.00848531		7.5788	7.86561	7.78588	7.99608	7.33309	7.7587	7.5582	7.72484	8.09006	7.74718
AT1G04945		HIT-type Zinc finger family protein;(source:Araport11)	1.34758	0.000230492	1.15879		1.20122	0.0164332	1.30736	0.000415805	1.10075		1.30719	0.000417421	1.10447		1.01369		1.01504		8.50226e-06		9.93223	10.3626	10.1449	10.1967	9.95184	10.3385	10.0903	9.95377	10.3402	10.0971
AT1G04960		golgin family A protein (DUF1664);(source:Araport11)	1.25471		1.09696		1.08199		1.27789	0.0281752	1.03733		1.46268	0.000434826	1.1062		0.975134		1.04806		9.67812e-05		6.90585	7.2332	7.03936	7.01954	6.86952	7.22329	6.9224	6.97357	7.52218	7.11919
AT1G04980	PDI-LIKE 2-2 (ATPDIL2-2);PDI-LIKE 2-2 (PDIL2-2);PROTEIN DISULFIDE ISOMERASE (PDI10);ARABIDOPSIS THALIANA PROTEIN DISULFIDE ISOMERASE 10 (ATPDI10)	Encodes a protein disulfide isomerase-like (PDIL) protein, a member of a multigene family within the thioredoxin (TRX) superfamily. Transcript levels for this gene are up-regulated in response to three different chemical inducers of ER stress (dithiothreitol, beta-mercaptoethanol, and tunicamycin). AtIRE1-2 does not appear to be required for this response, but the atbzip60 mutant has a diminished…	1.62263	0.000186121	1.22282		0.988556		1.70248	0.000178671	1.32806	0.00321875	2.51608	0.000178603	1.36599	0.00120487	0.930011		0.973781		1.43686e-10		7.3799	8.07824	7.67011	7.3633	7.27522	8.04286	7.68455	7.34157	8.67275	7.79152
AT1G04985		triacylglycerol lipase-like protein;(source:Araport11)	1.14064		1.0548		1.10637		1.17838		1.0653		1.02518		1.05157		0.87148		1.02956		0.0131318		9.85888	10.0487	9.93584	10.0047	9.66042	9.89722	9.75167	9.9009	9.93678	9.97344
AT1G04990		Zinc finger C-x8-C-x5-C-x3-H type family protein;(source:Araport11)	0.573893	0.000186718	0.711267	0.00274003	0.795832		0.58007	0.000187356	0.819569		0.476977	0.000178604	0.878066		0.842262		0.915304		1.45456e-08		10.0299	9.22874	9.53835	9.70042	9.78223	8.99653	9.49517	9.90221	8.8342	9.71461
AT1G05000	(AtPFA-DSP1);PLANT AND FUNGI ATYPICAL DUAL-SPECI&#64257;CITY PHOSPHATASE 1 (PFA-DSP1)	Encodes an atypical dual-speci&#64257;city phosphatase.	0.347376	0.000186099	0.458086	0.000347608	0.735863		0.398844	0.000196438	0.77091		0.370994	0.000187939	0.580263	0.0111604	1.26489		1.27194		6.04073e-08		7.73797	6.21254	6.61166	7.29548	8.07699	6.75089	7.70162	8.085	6.65447	7.29978
AT1G05010	ETHYLENE-FORMING ENZYME (EFE); (EAT1);ETHYLENE FORMING ENZYME (ACO4)	Encodes 1-aminocyclopropane-1-carboxylate oxidase	0.879469		1.16868		1.72662	0.00511818	0.498149	0.000453142	0.680452		0.516992	0.000743033	1.12199		0.710053		1.07102		7.04622e-09		10.4672	10.2819	10.6921	11.2552	9.97321	8.96786	9.41777	10.5662	9.61441	10.7323
AT1G05020		ENTH/ANTH/VHS superfamily protein;(source:Araport11)	0.551419	0.000966835	0.730496		0.869608		0.391046	0.000178893	0.634304	0.0138065	0.479223	0.000221834	0.907135		0.829595		1.00992		1.1314e-07		8.2855	7.42672	7.83245	8.08394	8.01598	6.66139	7.35922	8.29974	7.23851	8.15913
AT1G05030		Major facilitator superfamily protein;(source:Araport11)	1.00265		0.991519		1.04206		1.02579		0.932317		1.08875		1.03431		0.845998	0.00501706	0.898082		1.34377e-05		9.72862	9.73244	9.71634	9.78807	9.48735	9.52408	9.38624	9.57354	9.69622	9.62222
AT1G05055	GENERAL TRANSCRIPTION FACTOR II H2 (GTF2H2); (ATGTF2H2)	Member of transcription factor TFIIH complex. Involved in transcription and DNA repair and interacts with AtXPD.	0.995244		1.00902		0.958565		1.09739		1.02696		1.14214	0.00266908	1.05456		0.858682	0.00066158	0.870033	0.00164754	4.11554e-05		9.48359	9.47672	9.49654	9.42254	9.26379	9.39787	9.30217	9.28274	9.47447	9.35938
AT1G05060		coiled-coil protein;(source:Araport11)	0.831595		0.935279		0.9835		0.962984		1.04851		0.738241	0.00153674	0.97301		0.739557	0.00163307	1.00138		1.96304e-05		9.33278	9.06674	9.23625	9.30878	8.89752	8.8431	8.96586	9.33478	8.89694	9.2953
AT1G05061		Pseudogene of AT2G32630; pentatricopeptide (PPR) repeat-containing protein	1.07157		1.10161		0.509292		1.04716		0.323357	0.00448043	1.43452		1.17504		0.869784		0.750851		0.0010324		3.99776	4.09749	4.13738	3.02433	3.79649	3.86298	2.16769	3.58436	4.10493	3.81707
AT1G05065	CLAVATA3/ESR-RELATED 20 (CLE20)	Member of a large family of putative ligands homologous to the Clavata3 gene. Consists of a single exon.	0.689607	0.00858191	0.919623		0.976105		0.672775	0.00459831	1.00933		0.360848	0.000178603	0.737779	0.0459653	0.808902		0.986199		2.06033e-08		7.29205	6.7559	7.17117	7.25716	6.98609	6.41428	6.99948	7.272	5.80146	6.83326
AT1G05070		transmembrane protein, putative (DUF1068);(source:Araport11)	0.780971	0.000740974	0.939335		0.970706		0.745488	0.000230463	0.839117	0.0209877	0.673756	0.000178711	0.764257	0.000361781	0.984149		1.07871		4.00249e-07		11.6259	11.2693	11.5356	11.583	11.6029	11.1791	11.3498	11.7352	11.1655	11.3474
AT1G05090		dentin sialophosphoprotein-like protein;(source:Araport11)	0.887465	0.0183846	0.852026	0.00104126	0.825559	0.000254337	0.941785		0.96944		0.953898		0.960539		0.903913		0.874356	0.0062803	0.00055322		10.3194	10.1472	10.0884	10.0429	10.1737	10.0872	10.1289	10.1257	10.0576	10.0677
AT1G05100	MITOGEN-ACTIVATED PROTEIN KINASE KINASE KINASE 18 (MAPKKK18)	member of MEKK subfamily	3.63112	0.000178603	1.89668	0.000644439	1.99794	0.000340457	3.60917	0.000178603	2.02058	0.000307441	6.29706	0.000178603	1.91806	0.000549585	1.73971	0.00282564	1.51699	0.037124	1.12098e-11		5.92098	7.78139	6.84445	6.91949	6.71983	8.57149	7.7346	6.52219	9.17687	7.46184
AT1G05120		Helicase protein with RING/U-box domain-containing protein;(source:Araport11)	1.13042		1.09302		1.19435	0.00262386	1.06374		1.0499		1.15968	0.0150455	1.08466		1.06041		1.08172		0.00103209		10.8875	11.0644	11.0158	11.1438	10.9722	11.0613	11.0424	11.0009	11.2146	11.1181
AT1G05135		Possibly not a pseudogene based on evidence for transcription (RNA-seq) and translation (Ribo-seq) described in PMID:27791167.	0.636557	0.000178603	0.878119		1.05363		0.752814	0.000215077	0.943897		0.488353	0.000178603	0.854995	0.0325204	0.743086	0.000198875	0.83566	0.0101854	1.78139e-12		16.0787	15.4271	15.8912	16.1541	15.6503	15.2407	15.567	15.8197	14.7857	15.5937
AT1G05140		Peptidase M50 family protein;(source:Araport11)	0.801665		0.97129		0.967595		0.900307		0.974263		0.652531	0.000333317	0.894149		0.861919		1.13857		0.000271926		12.7549	12.436	12.7129	12.7074	12.5405	12.389	12.5029	12.9421	12.3263	12.7807
AT1G05150		Calcium-binding tetratricopeptide family protein;(source:Araport11)	0.923178		0.963688		0.976948		0.969949		1.00492		0.997561		1.02411		1.06045		1.04825		0.00835948		9.97479	9.85947	9.92143	9.94114	10.0595	10.0154	10.0665	10.0428	10.0392	10.0771
AT1G05170		Galactosyltransferase family protein;(source:Araport11)	0.762843		0.833872		0.815463		0.789598		1.02229		1.26006		1.10596		1.05181		0.996626		0.000948901		6.2938	5.90326	6.0317	5.99949	6.36668	6.02587	6.39848	6.28893	6.62241	6.43422
AT1G05190	(RPL6);EMBRYO DEFECTIVE 2394 (emb2394)	Encodes the plastid 50S ribosomal protein L6.	0.81496	0.00130941	0.885667		0.946153		0.80525	0.00073438	0.848742	0.0118071	0.765781	0.00020942	0.921392		0.907142		1.01362		1.00616e-06		14.4063	14.1111	14.2312	14.3265	14.2657	13.9533	14.0291	14.4259	14.0409	14.3077
AT1G05200	GLUTAMATE RECEPTOR 3.4 (ATGLR3.4); (GLUR3);GLUTAMATE RECEPTOR 3.4 (GLR3.4)	Encodes a putative glutamate receptor GLR3 with dual localization in plastid and plasma membrane.	1.17894		1.06841		1.07272		1.22172	0.0137463	1.14946		1.26325	0.00311711	0.947726		0.763792	0.000722632	0.95384		1.40358e-06		10.8348	11.0723	10.9303	10.9361	10.4461	10.735	10.647	10.7666	11.1038	10.6892
AT1G05220		Transmembrane protein 97, Putative;(source:Araport11)	1.61492	0.00237436	1.36296		1.05198		1.5679	0.0045373	1.26406		2.33639	0.000178745	1.52187	0.00881283	0.96793		0.880554		3.08702e-06		7.307	7.99846	7.75374	7.38011	7.25997	7.90881	7.59803	7.12348	8.34776	7.72933
AT1G05230	HOMEODOMAIN GLABROUS 2 (HDG2)	Encodes a homeobox-leucine zipper family protein belonging to the HD-ZIP IV family. Mutants have trichomes that appear glass-like under a dissecting microscope as compared to the wild-type trichomes. The mutations do not affect trichome growth or branch number.	1.49561	0.000249655	1.31355	0.00827429	1.20397		1.87389	0.000178606	1.40032	0.000982917	1.38793	0.00129482	1.11821		0.985805		1.18865		2.85922e-07		7.99693	8.57766	8.3904	8.26473	7.9763	8.88234	8.46206	8.24625	8.71918	8.40744
AT1G05260	(RCI3A);RARE COLD INDUCIBLE GENE 3 (RCI3)	Encodes a cold-inducible cationic peroxidase that is involved in the stress response. In response to low temperature, RCI3 transcripts accumulate in the aerial part and in roots of etiolated seedlings but only in roots of light-grown seedlings. The mRNA is cell-to-cell mobile.	1.07739		1.10077		0.992443		0.720961		1.07285		0.685214		1.1976		1.6317	0.0150002	1.08253		0.000138484		13.2319	13.3394	13.3704	13.2209	13.9382	13.4662	14.0397	13.3463	12.8009	13.6064
AT1G05270		TraB family protein;(source:Araport11)	1.05808		1.06157		1.18363		1.06174		1.04609		1.09664		0.977212		1.03481		1.24681	0.005375	0.000177199		9.31043	9.39189	9.39663	9.55365	9.3598	9.44622	9.4248	9.62868	9.76176	9.59542
AT1G05280		ERV-F (C)1 provirus ancestral Env polyprotein, putative (DUF604);(source:Araport11)	1.10784		1.49139		0.867642		1.31528		1.05106		4.12254	0.00601352	2.00599		1.64469		0.657916		0.0154495		3.012	3.15975	3.58865	2.80717	3.72981	4.12519	3.80166	2.40797	4.4515	3.41229
AT1G05290		CCT motif family protein;(source:Araport11)	1.65715		1.38944		1.30187		1.01009		1.6118		2.9292	0.0119714	1.14989		0.920312		1.0848		0.0100483		2.38909	3.11779	2.86359	2.76968	2.26928	2.28377	2.95795	2.50651	4.05702	2.70801
AT1G05310		Pectin lyase-like superfamily protein;(source:Araport11)	0.974638		1.05098		1.28842		0.845749		1.07386		0.793865		0.924105		1.38753	0.0219675	1.14107		0.000375818		7.77094	7.73388	7.84268	8.13655	8.24347	8.00177	8.34627	7.96133	7.6283	7.84746
AT1G05320		myosin heavy chain, embryonic smooth protein;(source:Araport11)	1.05882		1.18844	0.0211997	1.24195	0.00246757	0.932441		1.15751		0.829119	0.0103069	1.32821	0.00024727	1.14867		1.00428		1.68884e-07		11.5453	11.6278	11.7944	11.8579	11.7453	11.6443	11.9563	11.5515	11.2811	11.9609
AT1G05330		hypothetical protein;(source:Araport11)	0.607975		0.625852		0.572502		0.83294		2.15498		0.905434		0.92812		0.618427		0.581834		0.0461514		3.54114	2.82322	2.86503	2.73649	2.84782	2.5841	3.95549	2.75982	2.6165	2.6522
AT1G05340		cysteine-rich TM module stress tolerance protein;(source:Araport11)	0.320546	0.00144831	0.369929	0.00571743	0.62831		0.137828	0.000178665	0.441044	0.0319195	0.283173	0.000522938	0.77944		2.40009	0.0184252	0.955975		3.50248e-07		9.53297	7.89157	8.09829	8.86251	10.7961	7.937	9.61505	9.46801	7.64777	9.10852
AT1G05350		NAD(P)-binding Rossmann-fold superfamily protein;(source:Araport11)	0.830581	0.00158464	0.89332		0.913151		0.811862	0.000506393	0.847656	0.00519191	0.787084	0.000225157	0.92046		0.983104		0.968209		8.75666e-06		11.8124	11.5446	11.6497	11.6813	11.7878	11.4871	11.5494	11.7658	11.4204	11.6462
AT1G05360	KILLING ME SLOWLY 2 (KMS2)	KMS2 encode a endoplasmic reticulum protein involved in the early secretory pathway.	1.26382	0.00200639	1.14528		1.0978		1.13512		1.11654		1.44224	0.000187045	1.20885	0.0154788	1.00179		1.01331		8.35506e-06		9.33764	9.67542	9.53334	9.47225	9.34021	9.52305	9.49924	9.35671	9.88502	9.63034
AT1G05370		Sec14p-like phosphatidylinositol transfer family protein;(source:Araport11)	0.736866		1.07884		1.14278		0.965487		1.15714		0.621761	0.0200791	0.872724		0.977382		1.42472		0.00489339		6.3284	5.88788	6.43788	6.52095	6.2954	6.24473	6.50596	6.83908	6.15351	6.64267
AT1G05380		Acyl-CoA N-acyltransferase with RING/FYVE/PHD-type zinc finger protein;(source:Araport11)	0.863961	0.000456818	0.871612	0.00081055	0.924446		0.920184		0.907024	0.0223921	0.987635		0.950808		0.944041		0.862635	0.00041996	2.63057e-05		10.5962	10.3852	10.3979	10.4829	10.5131	10.3931	10.3723	10.383	10.3651	10.3102
AT1G05385	(Psb27-H1);LOW PSII ACCUMULATION 19 (LPA19)	Encodes a Psb27 homolog involved in photosystem II biogenesis.	0.853303		0.978205		1.10696		0.941768		0.96083		0.773223		0.91431		0.809752		1.00635		0.00663536		9.87546	9.64659	9.84367	10.0221	9.57101	9.48445	9.51336	9.88459	9.51355	9.75535
AT1G05420	ARABIDOPSIS THALIANA OVATE FAMILY PROTEIN 12 (ATOFP12);OVATE FAMILY PROTEIN 12 (OFP12)	ovate family protein 12;(source:Araport11)	1.13565		1.10855		0.870729		1.08494		1.04119		1.02349		0.999949		1.10724		0.710823	0.04072	3.7326e-05		7.4815	7.66501	7.63016	7.28179	7.62846	7.74607	7.6867	6.98906	7.02256	6.98898
AT1G05430		hypothetical protein;(source:Araport11)	0.938727		0.954656		1.02761		1.04041		0.967876		0.845233	0.0296667	0.864626		0.95956		1.05876		0.0470739		11.4752	11.384	11.4083	11.5145	11.4157	11.4728	11.3686	11.5576	11.315	11.3478
AT1G05450		Encodes a Protease inhibitor/seed storage/LTP family protein	0.165616	0.00537891	0.436351		1.00332		0.253097		1.13906		0.162826	0.00490046	0.694046		1.02007		1.05943		0.000227916		5.26164	2.66755	4.0652	5.26642	5.29032	3.30808	5.47816	5.34494	2.72634	4.81804
AT1G05460	SILENCING DEFECTIVE (SDE3)	Encodes a protein with similarity to RNA helicases. Mutants are defective in post-transcriptional gene silencing.	0.98928		1.0682		1.00224		1.05985		1.14477		1.02857		1.07466		0.8936		0.938929		0.0257735		9.39885	9.3833	9.49404	9.40209	9.23655	9.32041	9.43161	9.30794	9.34858	9.41182
AT1G05470	COTYLEDON VASCULAR PATTERN 2 (CVP2)	Encodes an inositol polyphosphate 5' phosphatase (5PTase) that is required for the proper recruitment of cells into developing vascular tissue in leaves and cotyledons. It is most similar to Type I 5PTases that are known to cleave a phosphate from IP3 or IP4. cvp2 mutants have elevated levels of IP3 and are hypersensitive to ABA in seed germination assays.	0.888799		0.899583		0.914023		0.900279		0.958985		0.734746	0.00035548	0.936181		1.0133		1.0874		0.00125961		8.76061	8.59054	8.60794	8.63091	8.77968	8.62812	8.71926	8.88149	8.43681	8.78635
AT1G05490	CHROMATIN REMODELING 31 (chr31)	chromatin remodeling 31;(source:Araport11)	0.543953		0.685094		0.936811		0.424173	0.00404005	0.920845		0.469732	0.0134825	0.69452		1.69611		1.2806		9.32793e-05		6.95577	6.07732	6.41014	6.8616	7.718	6.48072	7.59903	7.31259	6.2225	6.78668
AT1G05500	SYNAPTOTAGMIN HOMOLOG E (SYTE);SYNAPTOTAGMIN 5 (SYT5); (NTMC2T2.1); (NTMC2TYPE2.1);ARABIDOPSIS THALIANA SYNAPTOTAGMIN HOMOLOG E (ATSYTE)	Encodes a endomembrane-localized synaptotagmin. Synaptotagmin family proteins are calcium sensors that regulate exocytosis in mammalian cells.	0.987074		0.956314		0.9385		0.951712		0.969096		1.03005		0.985308		1.00169		0.894236		0.0153733		11.3961	11.3773	11.3316	11.3045	11.3985	11.3271	11.3532	11.2348	11.2775	11.2134
AT1G05520		Sec23/Sec24 protein transport family protein;(source:Araport11)	0.823614	0.00348194	0.813412	0.00183133	0.817581	0.00237501	0.827342	0.00440964	0.870826		0.855164	0.0253191	0.927071		0.989264		0.874461		5.09978e-05		11.9132	11.6333	11.6153	11.6227	11.8977	11.6242	11.6981	11.7197	11.494	11.6104
AT1G05530	UDP-GLUCOSYL TRANSFERASE 2 (UGT2);UDP-GLUCOSYL TRANSFERASE 75B2 (UGT75B2)	Encodes a protein with glucosyltransferase activity with high sequence homology to UGT1 (AT1G05560). It belongs to an UGT subfamily that binds UDP-glucose but not UDP-glucuronate, UDP-galactose, or UDP-rhamnose as the glycosyl donor. UGT2 was shown to be able to use abscisic acid as glycosylation substrate in the presence of UDP-glucose.	0.53724		0.586081		1.9548		0.814248		1.29425		0.935403		1.30961		1.39945		2.0047		0.00169503		3.3232	2.42684	2.55237	4.29022	3.80806	3.5116	4.18017	4.32659	4.23025	4.71573
AT1G05540		hypothetical protein (DUF295);(source:Araport11)	1.23913		1.27998		1.0519		1.34062		1.39132		1.08595		0.988359		1.12284		1.46205		0.0240275		6.37049	6.67981	6.72661	6.44349	6.53764	6.96054	7.0141	6.91848	7.03744	6.90159
AT1G05560	UDP-GLUCOSYLTRANSFERASE 75B1 (UGT75B1);UDP-GLUCOSE TRANSFERASE 1 (UGT1)	A UDP-glucose transferase localized in the phragmoplast. It has been co-purified with the callose synthase complex and may transfer UDP-glucose from sucrose synthase to the callose synthase and thus help form a substrate channel for the synthesis of callose at the forming cell plate. Induced by salicylic acid. Independent of NPR1 for their induction by salicylic acid. UGT1 encodes a protein with …	0.867082		1.24646		2.07182		1.18745		1.23264		0.567032		1.24146		0.948551		1.6885		0.0100259		10.9141	10.7083	11.2319	11.965	10.8379	11.0858	11.1397	11.6699	10.8514	11.9819
AT1G05562		Potential natural antisense gene, locus overlaps with AT1G05560	0.649949	0.000252681	0.912919		0.862109		0.693025	0.000851618	0.834109		0.459972	0.000178603	0.788114	0.0467271	1.04335		1.23766		8.17902e-08		9.20726	8.58566	9.07582	8.99321	9.26849	8.73946	9.00679	9.51488	8.39449	9.17135
AT1G05570	(ATGSL6);GLUCAN SYNTHASE-LIKE 6 (GSL6);CALLOSE SYNTHASE 1 (CALS1); (GSL06); (ATGSL06)	Encodes a callose synthase 1 catalytic subunit . Member of Glycosyltransferase Family- 48.	0.787995		0.743816		0.642517		0.724182		0.779518		0.568717	0.0261183	0.773937		1.83135	0.014491	1.47084		2.76141e-05		5.32777	4.98403	4.90079	4.68958	6.20068	5.7351	5.84133	5.88441	5.07019	5.5147
AT1G05575		transmembrane protein;(source:Araport11)	2.28721	0.000197856	2.53237	0.000186684	2.89085	0.000178655	1.37834		1.20325		2.48737	0.000187306	2.42624	0.000188727	1.28882		1.09275		1.04021e-07		6.94653	8.14012	8.28701	8.47802	7.31258	7.77551	7.57952	7.07449	8.38912	8.35322
AT1G05580	CATION/H+ EXCHANGER 23 (ATCHX23);CATION/H+ EXCHANGER 23 (CHX23)	member of Putative Na+/H+ antiporter family	1.00101		1.00328		1.01283	0.0178109	0.994092		0.989766		1.00365		1.0011		1.01416	0.00733285	1.0069		0.00607144		2.05134	2.0528	2.05606	2.06973	2.07162	2.06307	2.05678	2.06125	2.06651	2.06284
AT1G05590	BETA-HEXOSAMINIDASE 3 (ATHEX3);BETA-HEXOSAMINIDASE 2 (HEXO2)	Encodes a protein with &#946;-hexosaminidase activity (the enzyme is active with p-nitrophenyl-&#946;-N-acetylglucosaminide as substrate but displayed only a minor activity toward p-nitrophenyl-&#946;-N-acetylgalactosaminide). Chitotriose-PA was digested almost completely overnight by a 50% ammonium sulfate fraction of a supernatant yeast expressing AtHEX3.	0.807858	0.0062186	0.85977		0.910119		0.845212	0.0472747	0.967736		0.699994	0.000189498	0.806596	0.00579217	0.987819		0.98525		8.94906e-06		10.8602	10.5524	10.6422	10.7243	10.8425	10.5999	10.7952	10.8388	10.3242	10.5287
AT1G05610	ADP-GLUCOSE PYROPHOSPHORYLASE SMALL SUBUNIT 2 (APS2)	Encodes the small subunit of ADP-glucose pyrophosphorylase. The small subunit is the catalytic isoform responsible for ADP-glucose pyrophosphorylase activity. The presence of the small subunit is required for large subunit stability. Two isoforms of the small subunit (ApS1 and ApS2) have been described. ApS2 is a minor small subunit isoform present in all plant tissues tested.	1.36855		1.10234		1.16921		1.34473		1.2244		1.8153	0.010404	1.271		0.867968		0.959093		0.0125141		5.81092	6.26357	5.95149	6.03646	5.60664	6.03395	5.89871	5.75066	6.61087	6.09662
AT1G05620	URIDINE-RIBOHYDROLASE 2 (URH2);NUCLEOSIDE HYDROLASE 2 (NSH2)	Encodes a cytosolic inosine nucleoside hydrolase. Transcript levels for this gene are elevated in older leaves suggesting that it may play a role in purine catabolism during senescence.	4.06244	0.000178603	2.27865	0.000178603	1.59201	0.000199453	3.43651	0.000178603	2.18082	0.000178603	6.49183	0.000178603	2.10338	0.000178603	1.46651	0.00048856	1.13537		2.48021e-15		10.0064	12.0288	11.1946	10.6773	10.5588	12.3397	11.6837	10.1896	12.8882	11.2623
AT1G05630	ARABIDOPSIS THALIANA INOSITOL-POLYPHOSPHATE 5-PHOSPHATASE 13 (AT5PTASE13);INOSITOL-POLYPHOSPHATE 5-PHOSPHATASE 13 (5PTASE13)	Encodes an inositol polyphosphate 5-phosphatase with phosphatase activity toward only Ins(1,4,5)P3. Induced in response to ABA and wounding treatments. Expressed in young seedlings and flowers, while no transcripts were detectable in maturated roots, stems, and rosette leaves Modulates the development of cotyledon veins through its regulation of auxin homeostasis. Involved in blue light light?sti…	0.620062	0.000178603	0.721702	0.000190672	0.786248	0.000843594	0.60096	0.000178603	0.741758	0.000211801	0.681641	0.000178763	0.892666		0.955244		0.860829		1.96973e-09		10.1905	9.50097	9.71996	9.84354	10.1244	9.38977	9.69345	9.97428	9.42137	9.81048
AT1G05640		Ankyrin repeat family protein;(source:Araport11)	0.849194		0.882575		0.846599		0.741997	0.00273189	0.917075		0.658051	0.0002088	0.814911		1.13509		1.05692		2.24311e-05		8.41763	8.1818	8.23742	8.17738	8.60044	8.16992	8.47555	8.4975	7.89377	8.20221
AT1G05650		Pectin lyase-like superfamily protein;(source:Araport11)	3.21168	0.00170679	1.95839		2.5312	0.0157691	1.36364		1.11464		3.39111	0.00106385	1.83557		5.02437	0.000198625	1.86473		3.12414e-06		2.49802	4.18135	3.46769	3.83784	4.82696	5.27442	4.98354	3.39699	5.15874	4.27322
AT1G05660		Pectin lyase-like superfamily protein;(source:Araport11)	2.94653	0.000311317	2.22755	0.00530346	1.3828		1.3233		1.3557		5.38498	0.000178614	2.97163	0.000297355	3.2431	0.00021796	0.929105		7.7563e-08		6.12486	7.68388	7.28031	6.59245	7.82223	8.22637	8.26126	6.01877	8.44771	7.59003
AT1G05670		Pentatricopeptide repeat (PPR-like) superfamily protein;(source:Araport11)	1.06682		0.936537		0.976429		0.983973		0.970746		0.933727		0.98444		0.900887		0.91585		0.00775735		8.27557	8.36889	8.18098	8.24116	8.12499	8.10168	8.08215	8.14875	8.04983	8.12613
AT1G05675		UDP-Glycosyltransferase superfamily protein;(source:Araport11)	0.108732	0.000896413	0.278044		1.55433		0.0877511	0.000390785	0.12022	0.00143987	0.125926	0.0018131	0.856605		1.27461		2.49812		6.47798e-07		5.42507	2.22392	3.57845	6.06136	5.77513	2.26469	2.71888	6.74591	3.75656	6.52261
AT1G05680	UGT74E2	Encodes a UDP-glucosyltransferase, UGT74E2, that acts on IBA (indole-3-butyric acid) and affects auxin homeostasis. The transcript and protein levels of this enzyme are strongly induced by H2O2 and may allow integration of ROS (reactive oxygen species) and auxin signaling. This enzyme can also transfer glycosyl groups to several compounds related to the explosive TNT when this synthetic compound …	0.75267		0.962259		3.0064	0.0196516	1.01762		1.79554		0.776076		1.38873		3.22744	0.0113494	3.19913	0.0121526	9.93497e-06		6.19363	5.78372	6.13813	7.78167	7.88402	7.90922	8.72844	7.87131	7.50558	8.34509
AT1G05690	BTB AND TAZ DOMAIN PROTEIN 3 (bt3)	BTB and TAZ domain protein. Acts redunantly with BT1 and BT2 during female gametophyte development. Acts with BT2 during male gametophyte development.	0.797411		1.09962		1.33072		0.674245		1.16191		0.561697		0.879185		0.93797		1.75086		0.00460216		5.50843	5.18183	5.64544	5.92064	5.41605	4.84739	5.63255	6.31649	5.48436	6.13073
AT1G05700		Leucine-rich repeat transmembrane protein kinase protein;(source:Araport11)	0.689471		1.05631		0.937945		0.671174		0.800418		0.0891044	0.000178603	0.842014		1.55579		1.1556		4.35664e-10		8.03781	7.50137	8.11685	7.94539	8.67546	8.10021	8.35428	8.24645	4.75809	7.99837
AT1G05710		basic helix-loop-helix (bHLH) DNA-binding superfamily protein;(source:Araport11)	1.00335		0.930619		0.939241		0.661869	0.000949295	0.880871		0.640351	0.000461093	0.88947		1.3976	0.00790003	1.24867		5.29212e-05		9.97855	9.98337	9.87481	9.88812	10.4615	9.86612	10.2785	10.2989	9.65587	10.13
AT1G05730		FAM136A-like protein (DUF842);(source:Araport11)	1.427	0.00506796	1.1972		1.07145		1.55454	0.000572125	1.16586		1.40968	0.00712572	1.04259		0.81283		1.04279		2.37734e-05		8.34917	8.86216	8.60883	8.44874	8.0502	8.68668	8.27159	8.40961	8.90498	8.46978
AT1G05760	RESTRICTED TEV MOVEMENT 1 (RTM1)	Specifically restrict the long-distance movement of tobacco etch potyvirus (TEV) without involving either hypersensitive cell death or systemic acquired resistance	1.11884		1.10632		0.977316		1.05143		0.912747		1.20088		0.983012		0.928147		1.08997		0.0015817		9.70773	9.86974	9.8535	9.67463	9.60015	9.6725	9.46844	9.83202	10.0961	9.8073
AT1G05780		Vacuolar ATPase assembly integral membrane protein VMA21-like domain-containing protein;(source:Araport11)	0.757396	0.0147055	0.794668		0.88451		0.695874	0.0010609	0.7737	0.0287143	0.729116	0.00438019	0.78901		0.866913		0.979407		2.20046e-05		9.64682	9.24594	9.31525	9.46977	9.44078	8.91768	9.07063	9.6168	9.16103	9.27492
AT1G05785		Got1/Sft2-like vescicle transport protein family;(source:Araport11)	1.36661	0.000409667	1.30299	0.00203663	1.14625		1.51066	0.000187215	1.16741		1.69131	0.000178606	1.3596	0.000468273	0.935813		0.770872	0.00242326	4.17441e-08		9.70514	10.1557	10.087	9.90206	9.60943	10.2046	9.83273	9.3297	10.0878	9.77288
AT1G05790		lipase class 3 family protein;(source:Araport11)	1.0848		1.10419		1.16603	0.0397055	1.07024		0.979062		1.06032		0.94953		1.0262		1.0839		0.0287514		9.67164	9.78907	9.81463	9.89325	9.70896	9.80689	9.67843	9.78787	9.87238	9.71316
AT1G05805	ABA-RESPONSIVE KINASE SUBSTRATE 2 (AKS2)	basic helix-loop-helix (bHLH) DNA-binding superfamily protein;(source:Araport11)	1.08014		1.07915		1.00722		1.22081	0.00553185	1.1041		1.2596	0.0012449	1.28919	0.000492705	0.67105	0.000178655	0.642142	0.000178605	2.30153e-09		10.4957	10.607	10.6056	10.5061	9.92023	10.2081	10.0631	9.8567	10.1897	10.2232
AT1G05810	(ARA-1); (ATRAB11D); (ARA);RAB GTPASE HOMOLOG A5E (RABA5E);ARABIDOPSIS THALIANA RAB GTPASE HOMOLOG A5E (ATRABA5E)	Rab GTPase-like A5A protein;(source:Araport11)	0.872124	0.0468226	0.817682	0.00136117	0.776081	0.000231578	0.885378		0.770594	0.000214487	1.02912		0.89127		0.813245	0.00103328	0.864736	0.0296173	1.73412e-07		11.1089	10.9115	10.8185	10.7432	10.8106	10.635	10.4347	10.8992	10.9406	10.7332
AT1G05835		PHD finger protein;(source:Araport11)	0.741911		0.91571		0.986451		0.592432	0.00119227	0.807498		0.555909	0.000408322	0.800121		0.965956		0.748275		1.40792e-06		9.36629	8.93561	9.23925	9.34661	9.31632	8.56104	9.00785	8.94793	8.10085	8.62622
AT1G05840		Eukaryotic aspartyl protease family protein;(source:Araport11)	0.854393	0.000934917	0.859959	0.00144044	0.890003	0.0177685	1.01231		0.937499		0.988357		0.993817		0.858197	0.00125407	0.85017	0.000687112	0.000302255		10.4246	10.1975	10.2069	10.2564	10.2039	10.2216	10.1108	10.1904	10.1735	10.1814
AT1G05850	POM-POM1 (POM1);ECTOPIC ROOT HAIR 2 (ERH2);ECTOPIC DEPOSITION OF LIGNIN IN PITH 1 (ELP1); (ATCTL1);ECTOPIC DEPOSITION OF LIGNIN IN PITH (ELP);SENSITIVE TO HOT TEMPERATURES 2 (HOT2);CHITINASE-LIKE PROTEIN 1 (CTL1)	Encodes an endo chitinase-like protein AtCTL1. Essential for tolerance to heat, salt and drought stresses. Also involved in root hair development, cell expansion and response to cytokinin. Allelic to erh2. 11 alleles described in Hauser (1995). Mutant is defective in acquired thermotolerance, appears semidwarf throughout its life cycle and has extra lateral branches. There are two EMS alleles. Ex…	0.701627	0.000178667	0.729631	0.000186476	0.684058	0.000178612	0.753278	0.000194298	0.847592	0.0114576	0.701408	0.000178665	0.783251	0.000294477	0.813306	0.0012404	0.792437	0.000408579	3.31008e-09		16.4816	15.9704	16.0268	15.9338	16.1835	15.7747	15.9449	16.146	15.6343	15.7935
AT1G05860		INO80 complex subunit D-like protein;(source:Araport11)	1.1217		1.01415		1.05132		1.14856		1.0318		1.07495		0.883875		1.01228		1.03384		0.00152671		9.74576	9.91144	9.76603	9.81796	9.76337	9.96319	9.80853	9.79376	9.89804	9.61568
AT1G05870		hypothetical protein (DUF1685);(source:Araport11)	0.677599	0.000187444	0.78157	0.00247456	0.785069	0.00298496	0.62621	0.000178627	0.821939	0.0214933	0.592359	0.000178604	0.750346	0.000531945	1.12468		1.10093		1.14271e-08		10.8102	10.2487	10.4547	10.4611	10.9797	10.3045	10.6968	10.9489	10.1935	10.5346
AT1G05900	ENDONUCLEASE III 2 (NTH2); (ATNTH2)	endonuclease III 2;(source:Araport11)	1.21244	0.0065553	1.11499		1.14648		1.29221	0.000396787	1.06839		1.27256	0.000675421	0.97012		0.871219		1.0427		1.26685e-06		8.95637	9.23428	9.11339	9.15358	8.75748	9.12732	8.85291	9.01669	9.36443	8.97293
AT1G05940	CATIONIC AMINO ACID TRANSPORTER 9 (CAT9)	Encodes a member of the cationic amino acid transporter (CAT) subfamily of amino acid polyamine choline transporters.	1.16762	0.039677	1.18743	0.0172768	1.14896		0.999387		1.06991		1.09263		1.01936		1.1045		1.04245		0.0181551		11.7726	11.9962	12.0205	11.973	11.916	11.9152	12.0135	11.8326	11.9604	11.8603
AT1G05950		hypothetical protein;(source:Araport11)	1.32595	0.0215372	1.1139		1.06826		1.18194		1.05604		1.07416		0.963502		1.00809		0.970392		0.00998939		9.73659	10.1436	9.89221	9.83184	9.74821	9.98937	9.82688	9.69323	9.79643	9.63959
AT1G05970	ASI1-IMMUNOPRECIPITATED PROTEIN 1 (AIPP1)	RNA-binding (RRM/RBD/RNP motifs) family protein;(source:Araport11)	1.07771		1.02037		0.91186		1.19545	0.0148817	1.13225		1.07574		1.11138		0.843272	0.0221034	0.924581		0.0025249		9.37981	9.48778	9.4089	9.2467	9.13388	9.39144	9.31307	9.26668	9.37201	9.41903
AT1G06000	(UGT89C1)	encodes a flavonol-7-O-rhamnosyltransferase involved in the formation of rhamnosylated flavonols	2.73189	0.000191685	2.25054	0.000405115	1.96213	0.00245513	1.76579	0.0128593	1.94451	0.00281902	1.80907	0.00876911	1.46003		2.40359	0.000253741	1.79039	0.0103382	2.41429e-07		11.2225	12.6724	12.3928	12.1949	12.4877	13.308	13.4471	12.0628	12.918	12.6088
AT1G06002		Potential natural antisense gene, locus overlaps with AT1G06000	6.02668	0.000178603	3.93456	0.000178603	3.00919	0.000178676	3.41906	0.000178606	2.73521	0.000186105	4.05627	0.000178603	2.62976	0.000186966	1.4854		1.2526		1.18443e-10		6.35554	8.9469	8.33174	7.94491	6.92639	8.69999	8.37804	6.68047	8.70062	8.0754
AT1G06010		basic leucine zipper/W2 domain protein;(source:Araport11)	2.1559	0.000275664	1.52459		1.50557		1.87996	0.00147548	1.72827	0.00631567	1.78778	0.0034824	1.44571		1.01438		1.20729		2.98257e-05		5.65148	6.75977	6.2599	6.24179	5.67208	6.58279	6.46141	5.92325	6.76141	6.45503
AT1G06040	B-BOX DOMAIN PROTEIN 24 (BBX24);SALT TOLERANCE (STO)	Encodes salt tolerance protein (STO) which confers salt tolerance to yeast cells. Fully complements calcineurin deficient yeast but does not encode a phosphoprotein phosphatase. Sequence has similarities to CONSTANS. STO co-localizes with COP1 and plays a role in light signaling.STO transcript levels are regulated by photoperiod and phtyohormones. STO competes with FLC in the regulation of floral…	0.692786	0.00501348	0.624265	0.000424055	0.619184	0.000372289	0.849406		0.932274		0.861682		0.795934		0.521799	0.000186215	0.416512	0.000178603	4.73292e-09		13.796	13.2665	13.1163	13.1045	12.8576	12.6221	12.7564	12.5325	12.3177	12.2032
AT1G06050		ENHANCED DISEASE RESISTANCE-like protein (DUF1336);(source:Araport11)	1.04581		1.03386		1.15088	0.0493977	1.17404	0.0173248	1.09775		1.25651	0.000548407	1.07802		0.874247		0.971744		2.94232e-05		8.82057	8.8852	8.86862	9.02331	8.62669	8.85817	8.76123	8.77922	9.10865	8.8876
AT1G06060		LisH and RanBPM domains containing protein;(source:Araport11)	0.888426		0.903384		0.980492		0.916027		0.965551		0.855368	0.00519106	0.939177		0.888505		0.950933		0.000155283		10.9095	10.7388	10.7629	10.8811	10.739	10.6124	10.6884	10.8369	10.6115	10.7464
AT1G06070	BASIC LEUCINE-ZIPPER 69 (BZIP69)	Basic-leucine zipper (bZIP) transcription factor family protein;(source:Araport11)	0.954342		0.937141		0.907542		0.944494		1.02373		0.96459		0.915679		1.00643		1.05184		0.0221827		11.8322	11.7647	11.7385	11.6922	11.8414	11.759	11.8752	11.9051	11.8531	11.778
AT1G06080	(ATADS1);DELTA 9 DESATURASE 1 (ADS1)	Encodes a protein homologous to delta 9 acyl-lipid desaturases of cyanobacteria and acyl-CoA desaturases of yeast and mammals. expression down-regulated by cold temperature. It is involved in the desaturation of VLCFAs to make monounsaturated VLCFAs.	0.189348	0.000178603	0.314989	0.000178605	0.302708	0.000178604	0.339984	0.000178622	0.589888	0.0048314	0.132653	0.000178603	0.36423	0.00017872	0.641513	0.0234326	0.722982		8.66338e-12		11.3104	8.9095	9.64377	9.5864	10.6699	9.11348	9.90846	10.8424	7.92816	9.38535
AT1G06090		Fatty acid desaturase family protein;(source:Araport11)	1.1372		1.3839		0.828092		0.661644		0.90939		1.47547		1.40045		1.61884		0.708383		0.0144424		9.93833	10.1238	10.4071	9.6662	10.6333	10.0374	10.4963	9.44093	10.0021	9.92683
AT1G06100		Fatty acid desaturase family protein;(source:Araport11)	0.997019		1.3221		1.07584		0.733259		0.959746		0.655606		0.950428		1.56062		0.964492		0.00555732		7.05084	7.04653	7.45366	7.1563	7.69295	7.24535	7.63367	6.99868	6.38958	6.92532
AT1G06110	SKP1/ASK-INTERACTING PROTEIN 16 (SKIP16)	SKP1/ASK-interacting protein 16;(source:Araport11)	1.0234		1.04749		1.0398		1.11799	0.0468303	1.04282		1.12451	0.0319232	0.965038		0.970063		0.920591		0.000306356		10.666	10.6993	10.7329	10.7223	10.6221	10.783	10.6826	10.5466	10.7159	10.4953
AT1G06120		Fatty acid desaturase family protein;(source:Araport11)	0.964456		1.16331		0.883963		0.426049	0.0115913	0.819512		0.862206		1.59501		3.15115	0.00060537	0.792888		1.61316e-05		6.67662	6.6244	6.89485	6.49867	8.3325	7.10159	8.04533	6.34181	6.12791	7.01538
AT1G06130	GLYOXALASE 2-4 (GLX2-4)	glyoxalase 2-4;(source:Araport11)	0.869686		0.927236		1.03933		0.948466		0.938029		0.767539	0.00103853	0.867139		0.966714		1.01632		0.00128268		9.4479	9.24647	9.33891	9.50355	9.39906	9.32273	9.30677	9.47126	9.08957	9.26559
AT1G06150	RECEPTOR LIKE PROTEIN 53 (AtRLP53);LONESOME HIGHWAY LIKE 1 (LHL1);EMBRYO DEFECTIVE 1444 (EMB1444)	Encodes a LHW-like protein with 79% amino acid identity to LHW.	0.91284		1.02262		1.15105		0.873391		0.992339		0.803868		1.00722		0.999855		0.986143		0.00581224		9.27904	9.14747	9.3113	9.48198	9.27883	9.08353	9.26773	9.25891	8.94394	9.26928
AT1G06160	ORA59	encodes a member of the ERF (ethylene response factor) subfamily B-3 of ERF/AP2 transcription factor family. The protein contains one AP2 domain. There are 18 members in this subfamily including ATERF-1, ATERF-2, AND ATERF-5.	2.188	0.000186115	6.038	0.000178603	10.573	0.000178603	0.97178		1.72007	0.000587549	2.30194	0.000178757	7.66873	0.000178603	0.709887	0.0431471	0.902206		9.8679e-16		10.4212	11.5508	13.0152	13.8235	9.92681	9.88552	10.7093	10.2727	11.4755	13.2117
AT1G06180	MYB DOMAIN PROTEIN 13 (ATMYB13);MYB DOMAIN PROTEIN 13 (MYB13); (ATMYBLFGN)	member of MYB3R- and R2R3- type MYB- encoding genes	1.2173	0.0256242	1.37733	0.000288561	1.70152	0.000178604	1.06392		1.10983		1.13268		1.51344	0.000186338	1.06509		1.12947		5.45585e-08		10.056	10.3397	10.5178	10.8228	10.1469	10.2363	10.2973	10.2316	10.4114	10.8294
AT1G06190	RHO-N 1 (RHON1)	Encodes a novel ribonucleic acid-binding protein that interacts with the endonuclease RNase E and supports its function in processing plastid ribonucleic acids.	0.998611		0.937606		0.835818	0.0139153	0.983915		0.995119		0.849056	0.0300461	0.888429		1.0334		1.14337		0.000661239		12.4286	12.4266	12.3357	12.1699	12.476	12.4526	12.469	12.6219	12.3858	12.4512
AT1G06200		Peptidase S24/S26A/S26B/S26C family protein;(source:Araport11)	1.04585		1.00893		1.00075		1.18454	0.000331379	1.12509	0.0106219	1.21798	0.000197272	1.03072		0.82678	0.000208031	0.94765		5.55102e-07		11.1424	11.2071	11.1552	11.1435	10.868	11.1123	11.038	11.0648	11.3493	11.1084
AT1G06210		ENTH/VHS/GAT family protein;(source:Araport11)	1.09781		1.06637		1.00246		1.08956		1.11524		1.29326	0.00066347	1.07676		0.920695		0.967691		0.000787273		10.3922	10.5269	10.4849	10.3958	10.273	10.3968	10.4304	10.3449	10.7159	10.4516
AT1G06220	MATERNAL EFFECT EMBRYO ARREST 5 (MEE5)	Encodes a protein with similarity to splicing factor Snu114. Snu114 is thought to be involved in activation of the splicosome. Loss of GFA1 function results in reduced female fertility. Approximately 50% of ovules abort due to defects in the female gametophyte. In mutant gametophytes antipodal cells express egg cell markers suggesting a defect in specification of cell fate.GFA1 is also required t…	0.925164		0.88541		0.964337		0.859623	0.0416668	0.931507		0.935938		0.938697		1.04332		1.08161		0.00446432		11.8544	11.7421	11.6788	11.802	11.9155	11.6973	11.8132	11.9675	11.872	11.8763
AT1G06240		diiron containing four-helix bundle family ferritin protein, putative (Protein of unknown function DUF455);(source:Araport11)	1.04444		1.0474		1.1027		1.0746		1.04527		0.988142		0.982719		1.01235		1.17752	0.0181358	0.0100851		10.3558	10.4185	10.4226	10.4968	10.3735	10.4773	10.4374	10.5915	10.5743	10.5664
AT1G06270		Pentatricopeptide repeat (PPR) superfamily protein;(source:Araport11)	1.2104		1.17197		1.08956		1.28569	0.0128883	1.11688		1.25295	0.0319988	1.00369		1.10712		1.12236		0.00063686		8.68952	8.96501	8.91845	8.81327	8.83633	9.19888	8.9958	8.85606	9.18138	8.86137
AT1G06290	(ATACX3);ACYL-COA OXIDASE 3 (ACX3)	Encodes an acyl-CoA oxidase with specificity for medium chain fatty acids. The mRNA is cell-to-cell mobile.	0.931537		0.941986		1.07642		0.918676		0.950676		0.980423		0.946986		1.26093	0.00690499	1.15017		0.000343207		11.7499	11.6476	11.6637	11.8562	12.0844	11.962	12.0114	11.9518	11.9233	11.8732
AT1G06320		hypothetical protein;(source:Araport11)	0.392559	0.00969738	0.641839		0.506797		0.298707	0.000737115	0.756637		0.513315		0.895689		0.996805		0.675531		0.000381856		6.64309	5.29407	6.00337	5.66257	6.63847	4.89527	6.23615	6.07718	5.1151	5.91825
AT1G06330		Heavy metal transport/detoxification superfamily protein;(source:Araport11)	0.243568	0.000623615	0.539657		0.542605		0.204709	0.000268344	0.6968		0.344102	0.0103128	0.766395		0.904271		0.645555		2.79701e-05		7.56407	5.52647	6.67419	6.68205	7.4189	5.13055	6.89772	6.93269	5.3936	6.54885
AT1G06350	(ATADS4);DELTA 9 DESATURASE 4 (ADS4)	Fatty acid desaturase family protein;(source:Araport11)	0.515514	0.0447312	0.857597		0.872489		0.489638	0.0250643	0.835004		0.382466	0.00147509	0.802626		1.32954		1.01556		0.000224079		9.42052	8.46461	9.19889	9.22373	9.83145	8.80124	9.57131	9.4428	8.05621	9.1256
AT1G06360		Fatty acid desaturase family protein;(source:Araport11)	0.723229		0.978622		1.06892		0.56422		0.713748		0.487626		0.87266		0.85656		0.888765		0.00604656		9.67465	9.20717	9.64347	9.77081	9.45128	8.62561	8.96476	9.50452	8.46837	9.30802
AT1G06370		pseudogene of Alg9-like mannosyltransferase family;(source:Araport11)	1.05946		1.27643		1.31001		1.15396		1.17243		0.820901		0.996305		1.0159		1.26128		0.0182675		5.84372	5.92704	6.19583	6.23329	5.86647	6.07307	6.09598	6.1786	5.89388	6.17326
AT1G06380		Ribosomal protein L1p/L10e family;(source:Araport11)	1.20753		1.19565		1.15856		1.19408		1.02994		1.13195		0.940752		1.09839		1.12097		0.0347445		9.97188	10.2439	10.2297	10.1842	10.1073	10.3632	10.1498	10.1366	10.3154	10.0485
AT1G06400	(ARA2); (ARA-2); (ATRAB11E);ARABIDOPSIS THALIANA RAB GTPASE HOMOLOG A1A (ATRABA1A)	small GTP-binding protein (ara-2)	1.15508		1.11138		1.1433		0.939927		1.02147		1.05366		1.13656		1.14295		0.990792		0.027099		8.77639	8.98438	8.92875	8.96959	8.96915	8.87977	8.99979	8.76305	8.83845	8.94771
AT1G06410	TREHALOSE-PHOSPHATASE/SYNTHASE 7 (ATTPS7);TREHALOSE-PHOSPHATASE/SYNTHASE 7 (TPS7); (ATTPSA);TREHALOSE -6-PHOSPHATASE SYNTHASE S7 (TPS7)	Encodes an enzyme putatively involved in trehalose biosynthesis. Though the protein has both trehalose-6-phosphate synthase (TPS)-like and trehalose-6-phosphate phosphatase (TPP)-like domains, neither activity has been detected in enzymatic assays nor has the protein been able to complement yeast TPS or TPP mutants.	0.931482		0.991731		1.17263		0.852618		0.92635		0.824272		0.885355		1.13396		1.17404		0.0103281		10.1628	10.0604	10.1508	10.3925	10.3442	10.1141	10.2338	10.3943	10.1155	10.2186
AT1G06420		DNA ligase-like protein;(source:Araport11)	0.929618		1.3323		1.07837		0.92184		0.98892		0.833053		1.14122		1.33498		1.39262		0.00349028		6.0709	5.96561	6.48482	6.17976	6.48772	6.37031	6.47165	6.5487	6.28518	6.73928
AT1G06430	(FTSH8);FTSH PROTEASE 8 (ftsh8)	encodes a FtsH protease that is localized to the chloroplast	0.800794	0.00734931	0.844215		0.972978		0.821609	0.0220543	0.826725	0.0286315	0.782172	0.00269396	0.830407	0.0344627	0.894886		1.04463		1.85207e-05		10.3573	10.0368	10.1129	10.3177	10.197	9.91355	9.92251	10.4202	10.0658	10.1521
AT1G06450		Polynucleotidyl transferase, ribonuclease H-like superfamily protein;(source:Araport11)	1.1314		1.01158		1.0615		1.2467		1.08908		1.38014	0.0289609	1.15856		1.04984		1.09663		0.00477332		8.17896	8.35707	8.19557	8.26506	8.24914	8.56725	8.37225	8.31204	8.77685	8.52437
AT1G06460	ALPHA-CRYSTALLIN DOMAIN 31.2 (ACD31.2);ALPHA-CRYSTALLIN DOMAIN 32.1 (ACD32.1)	ACD32.1 encodes an alpha-crystallin domain containing protein with homology to small heat shock proteins.	0.89921		1.04678		1.02597		0.962374		0.9809		0.752117	0.0412744	0.784865		0.712479	0.00959463	0.923707		4.07897e-05		12.9437	12.7904	13.0097	12.9807	12.4546	12.3993	12.4268	12.8292	12.4182	12.4797
AT1G06470		Nucleotide/sugar transporter family protein;(source:Araport11)	1.01736		1.08455		1.15857	0.00121843	1.07725		1.10658	0.0396092	0.96712		0.824616	0.00020512	1.0543		1.25184	0.00018643	2.55349e-06		9.03058	9.05541	9.14768	9.24293	9.10686	9.21422	9.25297	9.35463	9.3064	9.07643
AT1G06475		transmembrane protein;(source:Araport11)	1.02238		0.942116		0.931485		0.872728		0.763752	0.0373295	0.926824		0.825771		1.12406		1.17054		0.0297047		10.3083	10.3402	10.2222	10.2059	10.477	10.2806	10.0882	10.5354	10.4258	10.2593
AT1G06500		hypothetical protein;(source:Araport11)	0.965795		0.984031		1.01278		1.12603		1.03933		0.978261		0.990581		0.792811	0.000220803	0.900824		2.45327e-05		9.29778	9.24757	9.27455	9.3161	8.96283	9.13408	9.01848	9.1471	9.11539	9.13344
AT1G06510		forkhead-associated domain protein;(source:Araport11)	1.03275		1.06887		1.16473		1.02848		1.01959		0.891869		0.92716		0.975841		1.19699		0.0409874		9.34395	9.39044	9.44004	9.56395	9.30867	9.34918	9.33666	9.60336	9.43826	9.49425
AT1G06515	SMALL SUBUNIT OF SPT A (SSSPTA)	Encodes a 56-amino acid polypeptide with low but significant similarity to human small subunit of serine palmitoyltransferase that localizes to the ER and physically interacts with and greatly stimulates the activity of LCB1/LCB2 heterodimer ser palmitoyltransferase complex. Mutants have low pollen viability.	0.819427	0.000421939	0.870011	0.0137755	0.841018	0.00161904	0.803968	0.000245445	0.889098		0.822382	0.000490135	0.899757		0.911296		0.863451	0.00848539	7.7162e-07		9.66985	9.38254	9.46896	9.42006	9.53585	9.22106	9.36626	9.45804	9.17592	9.30565
AT1G06520	GLYCEROL-3-PHOSPHATE SN-2-ACYLTRANSFERASE 1 (SN-2-GPAT1);GLYCEROL-3-PHOSPHATE SN-2-ACYLTRANSFERASE 1 (GPAT1);GLYCEROL-3-PHOSPHATE SN-2-ACYLTRANSFERASE 1 (ATGPAT1)	sn-glycerol-3-phosphate 2-O-acyltransferase. Expressed in flower buds and siliques. Homozygous mutant plants are male sterile.	1.99635	0.0273165	1.14409		0.966185		1.23846		0.903463		1.55746		0.927759		1.23151		1.65083		0.00124081		5.61856	6.61592	5.81276	5.56893	5.91899	6.22753	5.77252	6.34174	6.98094	6.23357
AT1G06540		hypothetical protein;(source:Araport11)	0.588369		0.561423		0.566235		0.680804		1.0964		0.308051	0.000195731	0.61378		2.29407	0.00191715	2.37068	0.00128263	2.33742e-08		5.59039	4.82519	4.75755	4.76987	6.78831	6.23362	6.92108	6.83569	5.13694	6.13149
AT1G06550		ATP-dependent caseinolytic (Clp) protease/crotonase family protein;(source:Araport11)	1.13081		1.02604		1.1352		0.94543		1.03215		0.972039		0.926738		2.0614	0.000178603	1.60784	0.000196509	2.29976e-09		10.8879	11.0653	10.925	11.0708	11.9315	11.8506	11.9772	11.573	11.5321	11.4633
AT1G06560	(NOP2C)	NOL1/NOP2/sun family protein;(source:Araport11)	1.05415		0.984665		0.943105		1.1054		1.08627		1.00347		0.914925		0.931633		0.980748		0.0177073		12.1887	12.2648	12.1664	12.1042	12.0865	12.2311	12.2059	12.1606	12.1656	12.0324
AT1G06570	PHYTOENE DESATURATION 1 (PDS1);4-HYDROXYPHENYLPYRUVATE DIOXYGENASE (HPPD);4-HYDROXYPHENYLPYRUVATE DIOXYGENASE (HPD)	Mutation of the PDS1 locus disrupts the activity of p-hydroxyphenylpyruvate dioxygenase (HPPDase), the first committed step in the synthesis of both plastoquinone and tocopherols in plants.	1.06085		0.884724		0.985067		1.12374		1.0368		1.2399		1.28764	0.0399567	0.698474	0.00157641	0.789277		6.43104e-05		10.5998	10.6851	10.4231	10.5781	10.0821	10.2504	10.1342	10.2584	10.5687	10.6232
AT1G06580	PENTATRICOPEPTIDE REPEAT 1 (PPR1)	Pentatricopeptide repeat (PPR) superfamily protein;(source:Araport11)	1.29763		1.16087		1.18074		1.00181		0.954562		1.1546		0.956904		0.977367		1.24295		0.0392581		5.14067	5.51655	5.35588	5.38035	5.10764	5.11025	5.04055	5.45444	5.66184	5.39089
AT1G06620		encodes a protein whose sequence is similar to a 2-oxoglutarate-dependent dioxygenase The mRNA is cell-to-cell mobile.	13.1076	0.000178603	7.76997	0.000178603	5.17428	0.000178603	9.513	0.000178603	4.57699	0.000178603	26.5556	0.000178603	7.11592	0.000178603	1.37468	0.00128978	1.12074		8.17437e-20		8.75669	12.469	11.7146	11.128	9.21579	12.4657	11.4102	8.92114	13.6521	11.7522
AT1G06630		F-box/RNI-like superfamily protein;(source:Araport11)	1.16197	0.0391844	1.02748		0.884501		1.31733	0.000221414	1.2277	0.00227947	1.25675	0.000751628	1.18474	0.0144859	0.795499	0.000743506	0.933741		1.00509e-06		10.3929	10.6094	10.432	10.2158	10.0628	10.4604	10.3588	10.294	10.6237	10.5385
AT1G06640		encodes a protein whose sequence is similar to a 2-oxoglutarate-dependent dioxygenase The mRNA is cell-to-cell mobile.	3.30997	0.000178603	2.39017	0.000178839	1.47555	0.0258895	2.9523	0.000178603	1.90716	0.000263725	4.36144	0.000178603	1.79505	0.000515073	1.2973		0.950504		8.38134e-11		13.2017	14.9285	14.4588	13.763	13.5772	15.1391	14.5087	13.1285	15.2533	13.9725
AT1G06645		2-oxoglutarate (2OG) and Fe(II)-dependent oxygenase superfamily protein;(source:Araport11)	0.710236		0.836664		0.863365		0.604499	0.00572988	0.647326	0.0216367	0.424073	0.000187756	0.823304		0.833526		1.2753		1.98226e-06		7.49166	6.99803	7.23438	7.27971	7.22896	6.50278	6.60153	7.84251	6.60489	7.562
AT1G06650		encodes a protein whose sequence is similar to 2-oxoglutarate-dependent dioxygenase The mRNA is cell-to-cell mobile.	1.08454		1.12468		1.24312	0.0105768	1.19104		1.04259		1.04323		0.990479		0.923602		1.23816	0.0125152	3.86064e-05		10.8541	10.9712	11.0236	11.1681	10.7394	10.9917	10.7996	11.1623	11.2234	11.1485
AT1G06660	JASON (JASON)	Encodes JASON. jason mutant produces diploid male gametes leading to triploid progeny. Diploid gametes in the jason mutant are generated by a defect in male meiosis II.	0.882877		0.99761		0.922059		0.813014	0.0288565	0.924362		0.954614		1.00182		1.15798		1.02188		0.0118822		8.78822	8.60851	8.78477	8.67116	8.99983	8.70118	8.88636	8.81945	8.75244	8.82208
AT1G06680	PHOTOSYSTEM II SUBUNIT P-1 (PSBP-1);OXYGEN EVOLVING COMPLEX SUBUNIT 23 KDA (OE23);PHOTOSYSTEM II SUBUNIT P (PSII-P);OXYGEN-EVOLVING ENHANCER PROTEIN 2 (OEE2)	Encodes a 23 kD extrinsic protein that is part of photosystem II and participates in the regulation of oxygen evolution. Phosphorylation of this protein is dependent on calcium. In plsp1-1 mutant plastids, the nonmature form of the protein localizes in the stroma. The mRNA is cell-to-cell mobile.	0.880344		0.898601		0.926864		0.885497		1.00928		0.776838	0.00038819	0.948708		0.855062	0.0341681	0.984445		5.96832e-05		17.1602	16.9764	17.006	17.0506	16.9343	16.7589	16.9476	17.1376	16.7733	17.0616
AT1G06690		NAD(P)-linked oxidoreductase superfamily protein;(source:Araport11)	0.869601		0.924174		1.00045		0.728481	0.00034891	0.851277		0.703893	0.00021786	0.952141		1.22222	0.0256378	1.25048	0.0100476	4.49999e-06		11.7215	11.52	11.6078	11.7222	12.0111	11.554	11.7788	12.044	11.5374	11.9733
AT1G06700		Protein kinase superfamily protein;(source:Araport11)	0.932358		0.922463		0.914928		0.831881	0.00121865	0.875538	0.0272171	0.855698	0.00663645	0.851227	0.00480125	1.09074		1.15596	0.0130458	4.16539e-05		12.1949	12.0938	12.0785	12.0666	12.3202	12.0546	12.1284	12.404	12.1791	12.1716
AT1G06760	HISTONE 1.1 (H1.1)	winged-helix DNA-binding transcription factor family protein;(source:Araport11)	0.800435	0.000215213	0.948225		1.07263		0.727155	0.000178612	0.911471		0.663592	0.000178603	0.938892		1.10823		0.941178		1.32244e-10		13.3757	13.0545	13.299	13.4768	13.5239	13.0642	13.3902	13.2882	12.6966	13.1972
AT1G06770	(ATRING1B);DREB2A-INTERACTING PROTEIN 1 (DRIP1)	Encodes a C3HC4 RING-domain-containing ubiquitin E3 ligase capable of interacting with DREB2A. The DRIP1-GFP fusion protein is nuclear-localized. DRIP1 seems to be involved in regulating stress-related transcriptional changes and drought tolerance.	0.915945		0.686213		0.519901	0.00659158	1.36397		0.827469		0.995999		0.742104		0.836409		0.975333		0.00289554		6.72494	6.59827	6.18167	5.78125	6.46722	6.91503	6.194	6.68891	6.68312	6.2586
AT1G06780	GALACTURONOSYLTRANSFERASE 6 (GAUT6)	Encodes a protein with putative galacturonosyltransferase activity.	0.876154		0.882198		0.841606		0.734299	0.000296092	0.861195		0.986927		0.902462		1.14496		1.00874		0.000243191		8.44607	8.25532	8.26524	8.19729	8.64137	8.19581	8.42578	8.45862	8.43964	8.31056
AT1G06790	NUCLEAR RNA POLYMERASE C, SUBUNIT 7 (NRPC7)	Encodes a subunit of RNA polymerase III involved in maintaining global RNA homeostasis, not just that of genes transcribed by RNA pol III.	1.09562		1.12295		1.14229		1.08004		1.03725		0.996045		0.88347		1.06121		1.21225	0.00923539	0.0216405		9.60036	9.7321	9.76765	9.79228	9.68607	9.79715	9.73883	9.87805	9.87233	9.69931
AT1G06800	DAD1-LIKE LIPASE 4 (DALL4);PHOSPHOLIPASE A I GAMMA 1 (PLA-I{gamma}1)	Encodes a lipase that hydrolyzes phosphatidylcholine, glycolipids as well as triacylglycerols.	2.46434	0.000178603	1.61916	0.000378822	1.58352	0.000558456	2.46608	0.000178603	1.46779	0.00346937	3.51532	0.000178603	1.70056	0.000228953	1.28499		1.22699		3.63247e-11		5.81082	7.11202	6.50607	6.47395	6.17257	7.4748	6.72622	6.10594	7.9196	6.87195
AT1G06820	CAROTENOID AND CHLOROPLAST REGULATION 2 (CCR2);CAROTENOID ISOMERASE (CRTISO)	Encodes carotenoid isomerase. Catalyzes the isomerization of poly-cis-carotenoids to all-trans-carotenoids. Together with PDS and ZDS, CRTiso is required to complete the synthesis of lycopene from phytoene.	0.910198		0.910988		0.927197		0.960785		0.936937		0.943186		0.965046		0.964391		1.11964		1.3424e-05		12.4381	12.3023	12.3036	12.329	12.3857	12.328	12.2918	12.6011	12.5167	12.5498
AT1G06830	CEP DOWNSTREAM 1 (CEPD1)	CEPD1 is a non secreted polypeptide that is highly similar to CEPD2 which is another member of a novel family related to glutaredoxins. It is induced by nitrogen starvation. It acts downstream of the CEP1 peptide in systemic N-demand signalling .The RNA is expressed in the phloem of cotelydon and leaf vasculature but the peptide is graft transmissible, traveling from the shoot to the root.	0.587519	0.00278701	0.862422		0.964282		0.553941	0.000943374	0.990285		0.361331	0.000178629	0.898556		0.816627		0.95888		1.9592e-07		11.0087	10.2414	10.7952	10.9562	10.7164	9.86424	10.7024	10.9481	9.47951	10.7938
AT1G06840		Leucine-rich repeat protein kinase family protein;(source:Araport11)	0.739386	0.000203515	0.885203		1.02487		0.75386	0.00024116	0.82389	0.00679451	0.682264	0.000178732	1.01927		1.05455		0.973574		5.78435e-08		10.0962	9.66057	9.92025	10.1316	10.1728	9.76516	9.89332	10.0575	9.50594	10.0851
AT1G06850	BASIC LEUCINE-ZIPPER 52 (bZIP52);BASIC LEUCINE-ZIPPER 52 (AtbZIP52)	basic leucine-zipper 52;(source:Araport11)	0.996387		1.04805		0.952366		1.0077		1.07441		1.14013		1.14129		1.10501		1.09388		0.00384252		9.92989	9.92467	9.99759	9.85947	10.0739	10.085	10.1775	10.0593	10.2485	10.25
AT1G06870	PLASTIDIC TYPE I SIGNAL PEPTIDASE 2A (PLSP2A)	Peptidase S24/S26A/S26B/S26C family protein;(source:Araport11)	1.06769		0.98878		1.09649		0.957706		1.03739		1.22069	0.000876342	1.05535		1.16482	0.0125976	1.07401		3.22712e-05		9.08013	9.17462	9.06386	9.21302	9.30024	9.23789	9.35319	9.18315	9.47085	9.26086
AT1G06890	UDP-XYLOSE TRANSPORTER3 (UXT3)	UXT3 is a member of the NST-KT subfamily of nucleotide/sugar transporters. It is localized to the golgi and functions as a UDP-Xyl transporter.	0.770142	0.000303565	0.740178	0.000196532	0.63479	0.000178603	0.798601	0.00109169	0.735307	0.000192811	0.795669	0.000927057	0.753761	0.000218901	1.05899		0.983841		1.87608e-08		11.2547	10.8779	10.8207	10.5991	11.3374	11.013	10.8938	11.2312	10.9014	10.8234
AT1G06900		Insulinase (Peptidase family M16) family protein;(source:Araport11)	1.15995		1.07924		1.08197		1.0345		1.00504		1.03252		0.863395		1.19613	0.0174545	1.24852	0.00222094	0.000665859		11.1001	11.3142	11.2101	11.2138	11.3585	11.4074	11.3657	11.4203	11.4665	11.2084
AT1G06910	TRF-LIKE 7 (TRFL7)	Arabidopsis thaliana myb family transcription factor (At1g06910)	0.952802		1.01786		0.999596		0.913402		0.927652		0.83913	0.00194273	0.921518		1.00525		1.0127		0.00202659		9.61364	9.54389	9.63919	9.61306	9.62119	9.49051	9.51285	9.63185	9.37882	9.51394
AT1G06925		endonuclease/glycosyl hydrolase;(source:Araport11)	0.693177		0.743877		0.60961		0.614253		1.16985		1.20833		1.15972		1.85637		1.50464		0.0287169		2.81128	2.28258	2.38442	2.09724	3.70377	3.00067	3.93009	3.4007	3.67372	3.61448
AT1G06930		TPRXL;(source:Araport11)	0.539759		0.776485		0.581618		0.333841	0.00137014	0.70603		0.625673		1.04961		1.50369		0.757224		0.00106561		8.16449	7.27488	7.79952	7.38263	8.753	7.17023	8.2508	7.76328	7.08676	7.83313
AT1G06950	TRANSLOCON AT THE INNER ENVELOPE MEMBRANE OF CHLOROPLASTS 110 (TIC110);ARABIDOPSIS THALIANA TRANSLOCON AT THE INNER ENVELOPE MEMBRANE OF CHLOROPLASTS 110 (ATTIC110)	Encodes a protein thought to be a part of the translocon at the chloroplast inner envelope. Involved in protein import into the chloroplast and chloroplast biogenesis. C-terminal half of Tic110 functions as scaffolds for protein-protein interactions.	0.783924	0.00844689	0.836172		0.969267		0.701512	0.000267542	0.833382		0.655283	0.000189044	0.809305	0.0286609	1.18721		1.17271		2.82204e-06		13.4263	13.0751	13.1682	13.3813	13.6739	13.1624	13.4109	13.6561	13.0463	13.3509
AT1G06960		RNA-binding (RRM/RBD/RNP motifs) family protein;(source:Araport11)	1.24987	0.00019454	1.15646	0.00402549	1.10183		1.18213	0.00094611	1.04785		1.14351	0.00881775	1.07139		0.984484		0.972701		4.2287e-06		11.6311	11.9529	11.8408	11.771	11.6085	11.8499	11.6759	11.5911	11.7846	11.6906
AT1G06980		6,7-dimethyl-8-ribityllumazine synthase;(source:Araport11)	0.370343	0.000602458	0.543753		0.667233		0.318626	0.000238015	0.644963		0.244099	0.000186453	0.681033		1.09094		0.703371		4.03777e-07		7.19073	5.75766	6.31175	6.60699	7.3163	5.66624	6.68359	6.68308	4.64862	6.12888
AT1G07000	EXOCYST SUBUNIT EXO70 FAMILY PROTEIN B2 (EXO70B2);EXOCYST SUBUNIT EXO70 FAMILY PROTEIN B2 (ATEXO70B2)	A member of EXO70 gene family, putative exocyst subunits, conserved in land plants. Arabidopsis thaliana contains 23 putative EXO70 genes, which can be classified into eight clusters on the phylogenetic tree.	0.762097		0.954118		0.950264		0.6139	0.0017696	0.695484	0.0284419	0.638063	0.00412435	0.912899		1.24802		1.08659		0.000537699		8.92795	8.536	8.86019	8.85435	9.24759	8.54367	8.72368	9.04777	8.39954	8.91629
AT1G07010	(ATSLP1);SHEWENELLA-LIKE PROTEIN PHOSPHATASE 1 (SLP1)	Calcineurin-like metallo-phosphoesterase superfamily protein;(source:Araport11)	0.891004		0.941623		1.10442		0.936807		0.970236		0.719433	0.0279075	0.959653		0.848278		1.17772		0.00229655		9.97435	9.80785	9.88757	10.1176	9.73696	9.64278	9.69336	10.2103	9.73527	10.1509
AT1G07020		hypothetical protein;(source:Araport11)	0.878452		0.919481		0.92264		0.854296		0.90694		0.932951		0.981187		0.930901		1.01762		0.00140825		11.8379	11.6509	11.7168	11.7217	11.7346	11.5074	11.5936	11.8631	11.7629	11.8357
AT1G07025		Mitochondrial substrate carrier family protein;(source:Araport11)	1.00748		1.01928		1.05245		0.99572		1.02681		0.922714		0.904919		1.10334		1.07655		0.0139898		2.35873	2.36948	2.38628	2.43248	2.50061	2.49442	2.53878	2.46516	2.34911	2.32102
AT1G07030		Mitochondrial substrate carrier family protein;(source:Araport11)	0.990618		0.981113		0.990329		0.981225		0.986093		0.980536		0.944321		1.02102		0.934748		0.0120747		11.9892	11.9756	11.9617	11.9752	12.0192	11.9919	11.999	11.8919	11.8635	11.8092
AT1G07050		CCT motif family protein;(source:Araport11)	1.96596	0.00061557	2.18016	0.000238845	1.89817	0.00104017	1.86941	0.00133472	1.62506	0.0159889	1.52417	0.0492978	1.19733		0.93947		1.21691		1.61316e-05		10.4563	11.4316	11.5808	11.3809	10.3663	11.2688	11.0667	10.7396	11.3476	10.9994
AT1G07051	MICRORNA847A (MIR847A)	Encodes a microRNA of unknown function. MicroRNAs are regulatory RNAs with a mature length of ~21-nucleotides that are processed from hairpin precursors by Dicer-like enzymes. MicroRNAs can negatively regulate gene expression by attenuating translation or by directing mRNA cleavage. Mature sequence: UCACUCCUCUUCUUCUUGAUG	0.965008		1.14061		1.10774		1.71374		1.15568		0.949276		0.883638		1.18967		1.08955		0.0419187		2.38418	2.33279	2.57398	2.5318	2.63473	3.41188	2.84348	2.50791	2.43281	2.32943
AT1G07090	LIGHT SENSITIVE HYPOCOTYLS 6 (LSH6)	LIGHT-DEPENDENT SHORT HYPOCOTYLS-like protein (DUF640);(source:Araport11)	0.928277		1.02776		1.34116	0.0292655	1.04151		1.10748		0.797401		1.11613		1.08358		0.911522		8.77785e-05		7.35753	7.25015	7.39703	7.78101	7.47333	7.532	7.62061	7.22388	6.89725	7.38237
AT1G07110	FRUCTOSE-2,6-BISPHOSPHATASE (F2KP); (FKFBP); (ATF2KP)	Encodes the bifunctional enzyme fructose-6-phosphate 2-kinase/fructose-2,6-bisphosphatase.	0.949819		0.99865		1.00577		0.921898		1.01314		0.814143	0.000650346	0.884773		1.10588		1.22521	0.000731025	0.00013927		12.5237	12.4494	12.5218	12.532	12.6689	12.5516	12.6877	12.8167	12.5201	12.6401
AT1G07119		Potential natural antisense gene, locus overlaps with AT1G07120	0.762666	0.0257405	0.797362		0.830755		0.848687		0.917995		0.659223	0.000424676	0.780667		0.958722		1.14297		0.000549703		7.59	7.19912	7.26331	7.3225	7.52919	7.29249	7.40574	7.78279	7.18163	7.42557
AT1G07128		Potential natural antisense gene, locus overlaps with AT1G07130	1.37529	0.000786226	1.31851	0.00339146	1.34122	0.0018261	1.14923		1.10977		1.28327	0.00928255	1.20246		1.25036	0.0243461	1.18361		0.00014722		7.97693	8.43666	8.37584	8.40047	8.29927	8.49994	8.44953	8.22013	8.57996	8.48611
AT1G07130	(ATSTN1); (STN1)	Encodes a protein with similarity to yeast STN1, an OB fold protein involved in protecting yeast telomeres. In Arabidopsis, loss of STN1 function mutations exhibit gross morphological abnormalities and defects in telomere architecture and maintenance. STN1 likely plays a role in telomere end capping.	1.05194		0.948726		0.936931		0.945843		0.868271		0.945255		0.926255		1.1191		1.02285		0.0375098		8.39795	8.471	8.32202	8.30397	8.56029	8.47996	8.35651	8.43055	8.34932	8.32003
AT1G07135		glycine-rich protein;(source:Araport11)	0.750252		0.990566		1.38413		0.365428	0.000201676	0.600968	0.0482424	0.423929	0.000394511	0.581128	0.0297576	1.30663		2.88001	0.000191889	1.13204e-07		10.346	9.93144	10.3323	10.815	10.7318	9.2795	9.9972	11.8721	10.634	11.089
AT1G07140	(SIRANBP)	Encodes a putative Ran-binding protein (siRanBP).	1.32712	0.0234566	1.08		1.11534		1.30162	0.0409434	1.18957		1.56786	0.000311814	1.15787		0.959846		1.07935		5.1235e-05		7.7504	8.15869	7.86143	7.90788	7.69127	8.07158	7.94171	7.86056	8.50935	8.07203
AT1G07160		Protein phosphatase 2C family protein;(source:Araport11)	0.165414	0.000212474	0.472672		0.733372		0.111542	0.000186003	0.319492	0.00943234	0.208535	0.000416979	0.504802		1.32686		1.60743		5.21267e-07		6.33763	3.74179	5.25654	5.89025	6.74564	3.5813	5.0995	7.02239	4.76075	6.03618
AT1G07170		Similar to human splicing factor 3b, 14 kda subunit, SF3b14b.	1.04081		1.05086		1.02224		1.1377		1.03193		1.17098	0.0327639	1.20382	0.00811719	0.866907		0.913935		0.000422254		11.9426	12.0003	12.0141	11.9743	11.7365	11.9226	11.7818	11.8127	12.0404	12.0803
AT1G07175		alternative NAD(P)H dehydrogenase;(source:Araport11)	0.811424		0.899417		0.523257	0.0139347	0.474648	0.003659	0.744063		0.985895		1.26008		2.33942	0.00094318	1.0953		5.69452e-06		6.33712	6.03565	6.18419	5.40272	7.56327	6.4882	7.13677	6.46846	6.44796	6.80197
AT1G07180	ALTERNATIVE NAD(P)H DEHYDROGENASE 1 (NDA1);ARABIDOPSIS THALIANA INTERNAL NON-PHOSPHORYLATING NAD ( P ) H DEHYDROGENASE (ATNDI1)	Internal NAD(P)H dehydrogenase in mitochondria. The predicted protein sequence has high homology with other designated NAD(P)H DHs from microorganisms; the capacity for matrix NAD(P)H oxidation via the rotenone-insensitive pathway is significantly reduced in the Atndi1 mutant plant line; the in vitro translation product of AtNDI1 is imported into isolated mitochondria and located on the inside of…	1.03563		0.877119		1.45436		0.936515		1.17677		0.812017		1.16348		1.06891		0.815404		0.0107376		10.104	10.1545	9.91482	10.6444	10.2001	10.1055	10.435	9.80957	9.50915	10.028
AT1G07200	SMAX1-LIKE 6 (SMXL6)	Encodes a member of an eight-gene family (SMAX1 and SMAX1-like) that has weak similarity to AtHSP101, a ClpB chaperonin required for thermotolerance.	1.37706		1.29012		1.07096		1.36945		1.01973		1.42191		1.23222		1.36211		1.3252		0.000661483		5.62426	6.08585	5.99176	5.72317	6.0701	6.5237	6.09829	6.03047	6.5383	6.33172
AT1G07210		Ribosomal protein S18;(source:Araport11)	0.979399		1.00621		0.948661		1.02469		1.04515		1.02889		1.00394		0.90265		1.01267		0.0198876		13.0935	13.0634	13.1024	13.0174	12.9457	12.9809	13.0094	13.1116	13.1527	13.1173
AT1G07220		O-glucosyltransferase rumi-like protein (DUF821);(source:Araport11)	1.20336	0.00219653	1.18807	0.00455503	1.18813	0.00454324	1.02226		1.01182		1.15004	0.0298936	1.26487	0.000270397	1.02959		1.08772		2.70232e-06		10.033	10.3001	10.2816	10.2817	10.0751	10.1068	10.092	10.1543	10.356	10.4933
AT1G07240	UDP-GLUCOSYL TRANSFERASE 71C5 (UGT71C5)	Encodes a UDP-glucosyltransferase that plays a role in abscisic acid (ABA) glucosylation from ABA to ABA-glucose ester and regulates ABA homeostasis, thereby influencing the ABA signal network.	0.972342		1.23203	0.000762634	1.60648	0.000178603	0.815933	0.000985322	0.963857		0.83624	0.00372097	1.46777	0.000178605	1.13098		1.0316		6.25084e-11		11.3914	11.351	11.6925	12.0754	11.569	11.2755	11.5159	11.4363	11.1783	11.99
AT1G07250	UDP-GLUCOSYL TRANSFERASE 71C4 (UGT71C4)	UDP-glucosyl transferase 71C4;(source:Araport11)	0.879361		0.913446		0.991482		0.88782		0.922139		0.996665		1.05965		1.03865		0.888484		0.0270032		10.9996	10.8141	10.869	10.9872	11.0543	10.8826	10.9373	10.829	10.8242	10.9126
AT1G07260	UGT71C3	UDP-glucosyl transferase 71C3;(source:Araport11)	1.93394	0.000178797	2.97051	0.000178603	4.04173	0.000178603	1.50746	0.000989546	1.67878	0.000211819	2.09325	0.000178611	3.52158	0.000178603	0.976325		0.94751		1.13686e-12		10.8047	11.7562	12.3754	12.8197	10.7701	11.3622	11.5175	10.7269	11.7927	12.5431
AT1G07270		Cell division control, Cdc6;(source:Araport11)	1.0017		1.00807		1.11003		0.89068		0.904462		0.809984	0.0489494	0.939935		1.01211		1.05933		0.0255748		7.12322	7.12567	7.13482	7.27382	7.14059	6.97356	6.99572	7.20637	6.90233	7.117
AT1G07280		Tetratricopeptide repeat (TPR)-like superfamily protein;(source:Araport11)	1.24987		1.31576	0.0252947	1.25356		1.50724	0.000528604	1.27069		1.16514		1.02234		0.737289	0.0101651	1.16636		5.94092e-06		10.0854	10.4072	10.4813	10.4114	9.64568	10.2376	9.99129	10.3074	10.5279	10.3393
AT1G07290	GOLGI NUCLEOTIDE SUGAR TRANSPORTER 2 (GONST2)	Encodes a GDP-mannose transporter.	0.701805	0.0359944	0.738912		0.773414		0.54349	0.000269975	0.710484	0.0468393	0.716054		0.83987		1.08434		0.87346		0.000252858		8.13458	7.62372	7.69806	7.76389	8.2514	7.37173	7.75827	7.93939	7.45754	7.68763
AT1G07300		josephin protein-like protein;(source:Araport11)	0.819675		0.785534	0.0204307	0.880928		0.762815	0.0072718	0.754595	0.00496075	0.610463	0.000186393	0.887615		0.913953		0.886089		1.39806e-06		8.73032	8.44345	8.38207	8.54742	8.60052	8.20992	8.19429	8.55585	7.84382	8.38385
AT1G07320	RIBOSOMAL PROTEIN L4 (RPL4);PLASTID RIBOSOMAL PROTEIN L4 (PRPL4);EMBRYO DEFECTIVE 2784 (EMB2784)	encodes a plastid ribosomal protein L4	0.747015	0.000570835	0.789178	0.0047101	0.822998	0.0274335	0.8344	0.0479639	0.96829		0.72475	0.000278853	0.886152		0.830098	0.0389651	0.939877		2.69705e-05		15.7319	15.3111	15.3903	15.4508	15.4632	15.202	15.4167	15.6424	15.178	15.468
AT1G07350	SERINE/ARGININE RICH-LIKE PROTEIN 45A (SR45a)	Encodes a serine/arginine rich-like protein, SR45a. Involved in the regulation of stress-responsive alternative splicing.	0.918319		0.773762	0.00390618	0.766901	0.00275541	1.20134		1.05852		1.1363		0.845549		1.0432		1.15806		1.41778e-07		8.76619	8.64326	8.39615	8.3833	8.82721	9.09186	8.90927	8.9779	9.16225	8.73586
AT1G07360	MOS4-ASSOCIATED COMPLEX SUBUNIT 5A (MAC5A)	Encodes MAC5A, a component of the MOS4-associated complex (MAC) that contributes to snc1- mediated autoimmunity. MAC is a highly conserved nuclear protein complex associated with the spliceosome. Homologues include AT1G07360 (MAC5A), AT2G29580 (MAC5B) and AT5G07060 (MAC5C).	1.03047		1.05404		1.08491		0.932471		0.91609		0.950426		0.983625		1.14899		0.978598		0.0194768		11.9386	11.9819	12.0145	12.0562	12.139	12.0381	12.0125	11.9074	11.834	11.8836
AT1G07370	PROLIFERATING CELLULAR NUCLEAR ANTIGEN 1 (ATPCNA1);PROLIFERATING CELLULAR NUCLEAR ANTIGEN 1 (PCNA1)	Encodes putative proliferating cell nuclear antigen involved in cell cycle regulation. May be sumoylated.	0.895674		0.953724		1.04108		0.805928	0.00253307	0.88046		0.814976	0.00435186	1.06714		0.930587		0.83897	0.0181088	1.00568e-06		11.8635	11.7045	11.7951	11.9216	11.7597	11.4484	11.576	11.6102	11.315	11.7039
AT1G07380	NEUTRAL CERAMIDASE 1 (ATNCER1)	Encodes a neutral ceramidase that is involved in sphingolipid homeostasis and responses to oxidative stress.	0.800772	0.00261777	0.866295		0.865274		0.81623	0.00645281	0.919171		0.808899	0.00420539	0.993984		0.969919		0.901693		0.00012794		11.2332	10.9126	11.0261	11.0244	11.1891	10.8962	11.0675	11.0839	10.7779	11.0752
AT1G07390	RECEPTOR LIKE PROTEIN 1 (RLP1);RECEPTOR LIKE PROTEIN 1 (AtRLP1)	receptor like protein 1;(source:Araport11)	0.605401	0.000189796	0.767938	0.0206048	0.866182		0.663778	0.000327743	0.767065	0.0198735	0.529158	0.000178618	0.647508	0.000242912	0.91443		1.13595		1.6001e-07		9.43795	8.71391	9.05701	9.23069	9.30889	8.71767	8.92631	9.62184	8.70362	8.99482
AT1G07400		HSP20-like chaperones superfamily protein;(source:Araport11)	1.32283		0.961318		0.980723		1.23181		1.12514		1.06635		0.673386	0.00664344	1.12718		1.66111	0.000541828	1.69757e-05		9.4472	9.85082	9.39029	9.41912	9.61991	9.92069	9.79002	10.1793	10.272	9.60885
AT1G07410	RAB GTPASE HOMOLOG A2B (ATRABA2B);RAB GTPASE HOMOLOG A2B (RABA2b);ARABIDOPSIS RAB GTPASE HOMOLOG A2B (ATRAB-A2B);RAB GTPASE HOMOLOG A2B (RAB-A2B)	RAB GTPase homolog A2B;(source:Araport11)	0.730144	0.0417232	0.927709		0.854596		0.722953	0.0329663	0.91435		0.810718		0.882099		1.29204		1.17357		0.000344551		7.22848	6.77474	7.12023	7.0018	7.59813	7.13011	7.46895	7.45939	7.15666	7.2784
AT1G07420	STEROL 4-ALPHA-METHYL-OXIDASE 2-1 (SMO2-1);STEROL 4-ALPHA-METHYL-OXIDASE 2 (ATSMO2);ARABIDOPSIS THALIANA STEROL 4-ALPHA-METHYL OXIDASE 1 (ATSMO1)	Arabidopsis thaliana sterol 4-alpha-methyl-oxidase mRNA. The sterol 4alpha-methyl oxidase2 family proteins SMO2-1 and SMO2-2 function partially through effects on auxin accumulation, auxin response and PIN1 expression to regulate embryogenesis in Arabidopsis.	0.848584	0.0290417	1.00898		1.07782		0.793523	0.00111272	0.89614		0.815814	0.0041471	0.969189		1.06118		0.927697		7.0004e-06		11.9578	11.7209	11.9707	12.0659	12.0435	11.7098	11.8853	11.8495	11.5558	11.8044
AT1G07430	HIGHLY ABA-INDUCED PP2C GENE 2 (HAI2);HONSU (KOREAN FOR ABNORMAL DROWSINESS) (HON); (ATAIP1);AKT1 INTERACTING PROTEIN PHOSPHATASE 1 (AIP1)	Encodes a member of the group A protein phosphatase 2C (PP2C) family that is responsible for negatively regulating seed dormancy.	0.395534		0.370121		0.369858		0.288728	0.0146355	0.574955		0.153314	0.000304507	0.405774		1.40686		4.46261	0.00242908	3.16948e-06		3.73973	2.4016	2.30579	2.30477	4.23221	2.43999	3.43373	5.89761	3.19217	4.59636
AT1G07440		NAD(P)-binding Rossmann-fold superfamily protein;(source:Araport11)	0.851043		0.970542		0.876612		0.884202		0.940374		0.654003	0.000482356	0.851539		1.04747		1.26676		0.00134977		12.7383	12.5056	12.6952	12.5484	12.8053	12.6277	12.7166	13.0795	12.4669	12.8476
AT1G07470		Transcription factor IIA, alpha/beta subunit;(source:Araport11)	1.15562	0.0111501	1.13538	0.0335301	1.14107	0.0246528	1.13305	0.0379837	1.06241		1.2335	0.000322282	1.01289		1.10367		1.10957		1.93056e-05		10.0397	10.2484	10.2229	10.2301	10.182	10.3623	10.2694	10.1897	10.4925	10.2082
AT1G07485		hypothetical protein;(source:Araport11)	0.296165	0.000199892	0.529811	0.0363884	0.530677	0.0371091	0.221862	0.000178772	0.647011		0.175244	0.000178606	0.332515	0.000263444	0.914891		1.18923		4.36189e-08		4.54856	2.79304	3.63211	3.63447	4.42023	2.24797	3.7921	4.79859	2.28602	3.21008
[truncated: 18,561 more rows]
