# Supplementary material for: A rationally designed JAZ subtype-selective agonist of jasmonate perception
Source: Nat Commun. 2018 Sep 7;9:3654. doi: 10.1038/s41467-018-06135-y (PMC6128907; doi:10.1038/s41467-018-06135-y)
Supplement: Supplementary file 5 — Supplementary Data 2 [file 41467_2018_6135_MOESM5_ESM.xlsx]

## Sheet: Up by 3 in WT
Analysis Type:	PANTHER Overrepresentation Test (Released 20171205)
Annotation Version and Release Date:	GO Ontology database Released 2018-02-02
Analyzed List:	upload_1 (Arabidopsis thaliana)
Reference List:	Arabidopsis thaliana (all genes in database)
Test Type:	FISHER
		Total
GO biological process complete	Arabidopsis thaliana - REFLIST (27502)	1057	expected	over/under	fold Enrichment	raw P-value	FDR
tricyclic triterpenoid metabolic process (GO:0010683)	4	4	0.15	+	26.02	0.000116	0.00445
thalianol metabolic process (GO:0080003)	3	3	0.12	+	26.02	0.00093	0.0251
icosanoid metabolic process (GO:0006690)	4	3	0.15	+	19.51	0.00158	0.0379
tryptophan biosynthetic process (GO:0000162)	21	12	0.81	+	14.87	1.07e-09	1.12e-07
indolalkylamine biosynthetic process (GO:0046219)	21	12	0.81	+	14.87	1.07e-09	1.1e-07
jasmonic acid biosynthetic process (GO:0009695)	23	13	0.88	+	14.71	2.38e-10	2.92e-08
jasmonic acid metabolic process (GO:0009694)	28	15	1.08	+	13.94	1.74e-11	2.41e-09
sterol transport (GO:0015918)	8	4	0.31	+	13.01	0.000728	0.0209
intracellular sterol transport (GO:0032366)	8	4	0.31	+	13.01	0.000728	0.0207
indolalkylamine metabolic process (GO:0006586)	30	14	1.15	+	12.14	3.39e-10	4.07e-08
tryptophan metabolic process (GO:0006568)	30	14	1.15	+	12.14	3.39e-10	3.99e-08
regulation of jasmonic acid mediated signaling pathway (GO:2000022)	28	13	1.08	+	12.08	1.53e-09	1.51e-07
oligosaccharide catabolic process (GO:0009313)	9	4	0.35	+	11.56	0.00102	0.0271
stamen filament development (GO:0080086)	9	4	0.35	+	11.56	0.00102	0.027
triterpenoid metabolic process (GO:0006722)	16	7	0.61	+	11.38	1.36e-05	0.000659
response to herbivore (GO:0080027)	14	6	0.54	+	11.15	6.29e-05	0.00257
triterpenoid biosynthetic process (GO:0016104)	12	5	0.46	+	10.84	0.000293	0.00972
anthocyanin-containing compound biosynthetic process (GO:0009718)	17	7	0.65	+	10.71	1.86e-05	0.000863
pentacyclic triterpenoid biosynthetic process (GO:0019745)	10	4	0.38	+	10.41	0.00139	0.0349
pentacyclic triterpenoid metabolic process (GO:0019742)	10	4	0.38	+	10.41	0.00139	0.0347
amine biosynthetic process (GO:0009309)	38	15	1.46	+	10.27	5.08e-10	5.73e-08
cellular biogenic amine biosynthetic process (GO:0042401)	38	15	1.46	+	10.27	5.08e-10	5.62e-08
oxylipin metabolic process (GO:0031407)	23	9	0.88	+	10.18	1.64e-06	9.34e-05
indole-containing compound biosynthetic process (GO:0042435)	53	20	2.04	+	9.82	1.3e-12	2.06e-10
indoleacetic acid biosynthetic process (GO:0009684)	16	6	0.61	+	9.76	0.000114	0.00439
camalexin metabolic process (GO:0052317)	11	4	0.42	+	9.46	0.00184	0.0428
camalexin biosynthetic process (GO:0010120)	11	4	0.42	+	9.46	0.00184	0.0427
oxylipin biosynthetic process (GO:0031408)	22	8	0.85	+	9.46	9.71e-06	0.000488
defense response to insect (GO:0002213)	17	6	0.65	+	9.18	0.000149	0.00542
indoleacetic acid metabolic process (GO:0009683)	17	6	0.65	+	9.18	0.000149	0.00538
anthocyanin-containing compound metabolic process (GO:0046283)	23	8	0.88	+	9.05	1.27e-05	0.000625
response to wounding (GO:0009611)	212	73	8.15	+	8.96	2.39e-40	1.32e-36
toxin biosynthetic process (GO:0009403)	21	7	0.81	+	8.67	5.58e-05	0.00232
cellular biogenic amine metabolic process (GO:0006576)	56	18	2.15	+	8.36	1.51e-10	1.99e-08
cellular amine metabolic process (GO:0044106)	56	18	2.15	+	8.36	1.51e-10	1.94e-08
defense response by callose deposition in cell wall (GO:0052544)	16	5	0.61	+	8.13	0.000853	0.024
defense response by cell wall thickening (GO:0052482)	16	5	0.61	+	8.13	0.000853	0.0238
organic hydroxy compound transport (GO:0015850)	16	5	0.61	+	8.13	0.000853	0.0237
lignan biosynthetic process (GO:0009807)	16	5	0.61	+	8.13	0.000853	0.0236
lignan metabolic process (GO:0009806)	16	5	0.61	+	8.13	0.000853	0.0235
salicylic acid metabolic process (GO:0009696)	16	5	0.61	+	8.13	0.000853	0.0234
phenol-containing compound biosynthetic process (GO:0046189)	16	5	0.61	+	8.13	0.000853	0.0232
response to jasmonic acid (GO:0009753)	211	64	8.11	+	7.89	7.99e-33	2.21e-29
indole-containing compound metabolic process (GO:0042430)	89	26	3.42	+	7.6	8.36e-14	1.71e-11
indole glucosinolate metabolic process (GO:0042343)	28	8	1.08	+	7.43	4.12e-05	0.00177
S-glycoside biosynthetic process (GO:0016144)	42	12	1.61	+	7.43	5.06e-07	3.37e-05
glucosinolate biosynthetic process (GO:0019761)	42	12	1.61	+	7.43	5.06e-07	3.33e-05
glycosinolate biosynthetic process (GO:0019758)	42	12	1.61	+	7.43	5.06e-07	3.29e-05
regulation of flavonoid biosynthetic process (GO:0009962)	25	7	0.96	+	7.29	0.000139	0.00517
cysteine biosynthetic process (GO:0019344)	25	7	0.96	+	7.29	0.000139	0.00514
defense response by callose deposition (GO:0052542)	18	5	0.69	+	7.23	0.00133	0.0338
hormone catabolic process (GO:0042447)	18	5	0.69	+	7.23	0.00133	0.0337
aromatic amino acid family biosynthetic process (GO:0009073)	47	13	1.81	+	7.2	2.33e-07	1.63e-05
phenol-containing compound metabolic process (GO:0018958)	29	8	1.11	+	7.18	5.09e-05	0.00215
response to insect (GO:0009625)	28	7	1.08	+	6.5	0.000253	0.00847
flavonoid biosynthetic process (GO:0009813)	64	16	2.46	+	6.5	3.23e-08	2.58e-06
flavonoid metabolic process (GO:0009812)	74	18	2.84	+	6.33	6.5e-09	5.62e-07
cellular response to jasmonic acid stimulus (GO:0071395)	67	16	2.58	+	6.21	5.57e-08	4.22e-06
aromatic amino acid family metabolic process (GO:0009072)	72	17	2.77	+	6.14	2.49e-08	2.02e-06
toxin metabolic process (GO:0009404)	68	16	2.61	+	6.12	6.65e-08	4.97e-06
protein homooligomerization (GO:0051260)	30	7	1.15	+	6.07	0.000363	0.0114
brassinosteroid homeostasis (GO:0010268)	30	7	1.15	+	6.07	0.000363	0.0113
glutathione metabolic process (GO:0006749)	62	14	2.38	+	5.88	6.72e-07	4.22e-05
cysteine metabolic process (GO:0006534)	31	7	1.19	+	5.88	0.000431	0.0132
hexose transmembrane transport (GO:0035428)	27	6	1.04	+	5.78	0.00119	0.0311
monosaccharide transmembrane transport (GO:1905950)	27	6	1.04	+	5.78	0.00119	0.0309
jasmonic acid mediated signaling pathway (GO:0009867)	63	14	2.42	+	5.78	7.94e-07	4.93e-05
protein oligomerization (GO:0051259)	41	9	1.58	+	5.71	8.04e-05	0.00325
hexose transport (GO:0008645)	32	7	1.23	+	5.69	0.000508	0.0152
carbohydrate transmembrane transport (GO:0034219)	28	6	1.08	+	5.58	0.0014	0.0349
amine metabolic process (GO:0009308)	94	20	3.61	+	5.54	6.92e-09	5.89e-07
serine family amino acid biosynthetic process (GO:0009070)	47	10	1.81	+	5.54	4.1e-05	0.00177
monosaccharide transport (GO:0015749)	33	7	1.27	+	5.52	0.000597	0.0177
benzene-containing compound metabolic process (GO:0042537)	34	7	1.31	+	5.36	0.000697	0.0202
drug transmembrane transport (GO:0006855)	59	12	2.27	+	5.29	1.06e-05	0.000528
sterol metabolic process (GO:0016125)	74	15	2.84	+	5.27	8.93e-07	5.49e-05
cellular response to water deprivation (GO:0042631)	30	6	1.15	+	5.2	0.00191	0.0439
diterpenoid metabolic process (GO:0016101)	30	6	1.15	+	5.2	0.00191	0.0437
S-glycoside metabolic process (GO:0016143)	116	23	4.46	+	5.16	1.71e-09	1.66e-07
glucosinolate metabolic process (GO:0019760)	116	23	4.46	+	5.16	1.71e-09	1.63e-07
glycosinolate metabolic process (GO:0019757)	116	23	4.46	+	5.16	1.71e-09	1.61e-07
glutamine metabolic process (GO:0006541)	31	6	1.19	+	5.04	0.0022	0.0494
cellular response to water stimulus (GO:0071462)	31	6	1.19	+	5.04	0.0022	0.0492
brassinosteroid biosynthetic process (GO:0016132)	31	6	1.19	+	5.04	0.0022	0.049
hormone metabolic process (GO:0042445)	238	46	9.15	+	5.03	3.22e-17	1.19e-14
toxin catabolic process (GO:0009407)	47	9	1.81	+	4.98	0.000199	0.00689
secondary metabolite catabolic process (GO:0090487)	47	9	1.81	+	4.98	0.000199	0.00685
hormone biosynthetic process (GO:0042446)	184	35	7.07	+	4.95	2.98e-13	5.14e-11
brassinosteroid metabolic process (GO:0016131)	37	7	1.42	+	4.92	0.00108	0.0283
auxin metabolic process (GO:0009850)	66	12	2.54	+	4.73	2.84e-05	0.00128
phytosteroid metabolic process (GO:0016128)	39	7	1.5	+	4.67	0.00141	0.0351
sulfur compound catabolic process (GO:0044273)	39	7	1.5	+	4.67	0.00141	0.0349
auxin biosynthetic process (GO:0009851)	45	8	1.73	+	4.63	0.000692	0.0202
drug transport (GO:0015893)	85	15	3.27	+	4.59	4.06e-06	0.000214
sterol biosynthetic process (GO:0016126)	40	7	1.54	+	4.55	0.00161	0.0382
sulfur amino acid biosynthetic process (GO:0000097)	46	8	1.77	+	4.53	0.000787	0.0223
response to oomycetes (GO:0002239)	52	9	2	+	4.5	0.000387	0.0119
glutamine family amino acid metabolic process (GO:0009064)	64	11	2.46	+	4.47	9.49e-05	0.00378
lignin biosynthetic process (GO:0009809)	64	11	2.46	+	4.47	9.49e-05	0.00375
steroid biosynthetic process (GO:0006694)	76	13	2.92	+	4.45	2.36e-05	0.00108
glycosyl compound metabolic process (GO:1901657)	228	39	8.76	+	4.45	2.59e-13	4.63e-11
alpha-amino acid biosynthetic process (GO:1901607)	176	30	6.76	+	4.44	1.57e-10	1.97e-08
secondary metabolite biosynthetic process (GO:0044550)	311	53	11.95	+	4.43	1.51e-17	5.95e-15
lipid homeostasis (GO:0055088)	42	7	1.61	+	4.34	0.00206	0.0469
secondary metabolic process (GO:0019748)	475	79	18.26	+	4.33	5.35e-25	4.93e-22
steroid metabolic process (GO:0008202)	104	17	4	+	4.25	2.39e-06	0.000129
serine family amino acid metabolic process (GO:0009069)	63	10	2.42	+	4.13	0.000346	0.0109
sulfur amino acid metabolic process (GO:0000096)	57	9	2.19	+	4.11	0.000701	0.0202
cellular amino acid biosynthetic process (GO:0008652)	198	31	7.61	+	4.07	5.03e-10	5.79e-08
phenylpropanoid biosynthetic process (GO:0009699)	116	18	4.46	+	4.04	2.35e-06	0.000129
sulfur compound biosynthetic process (GO:0044272)	151	23	5.8	+	3.96	1.32e-07	9.58e-06
alpha-amino acid metabolic process (GO:1901605)	279	42	10.72	+	3.92	1.37e-12	2.11e-10
phenylpropanoid metabolic process (GO:0009698)	155	23	5.96	+	3.86	2e-07	1.42e-05
glycosyl compound biosynthetic process (GO:1901659)	82	12	3.15	+	3.81	0.000182	0.00643
cellular hormone metabolic process (GO:0034754)	55	8	2.11	+	3.78	0.00219	0.0492
terpenoid metabolic process (GO:0006721)	145	21	5.57	+	3.77	9.54e-07	5.8e-05
sulfur compound metabolic process (GO:0006790)	358	51	13.76	+	3.71	3.72e-14	7.92e-12
detoxification (GO:0098754)	71	10	2.73	+	3.66	0.000803	0.0226
regulation of hormone levels (GO:0010817)	380	52	14.6	+	3.56	8.67e-14	1.71e-11
response to water deprivation (GO:0009414)	329	45	12.64	+	3.56	4.17e-12	6.23e-10
lignin metabolic process (GO:0009808)	88	12	3.38	+	3.55	0.000326	0.0105
response to water (GO:0009415)	338	45	12.99	+	3.46	9.45e-12	1.38e-09
organic hydroxy compound metabolic process (GO:1901615)	248	33	9.53	+	3.46	5.56e-09	4.88e-07
organic acid biosynthetic process (GO:0016053)	485	64	18.64	+	3.43	5.36e-16	1.65e-13
carboxylic acid biosynthetic process (GO:0046394)	485	64	18.64	+	3.43	5.36e-16	1.56e-13
cellular amino acid metabolic process (GO:0006520)	388	51	14.91	+	3.42	5.99e-13	1e-10
organic hydroxy compound biosynthetic process (GO:1901617)	160	21	6.15	+	3.41	3.89e-06	0.000207
isoprenoid metabolic process (GO:0006720)	176	23	6.76	+	3.4	1.47e-06	8.45e-05
terpenoid biosynthetic process (GO:0016114)	119	15	4.57	+	3.28	0.000136	0.00513
monocarboxylic acid biosynthetic process (GO:0072330)	225	28	8.65	+	3.24	2.73e-07	1.86e-05
lipid modification (GO:0030258)	82	10	3.15	+	3.17	0.00214	0.0485
cellular modified amino acid metabolic process (GO:0006575)	124	15	4.77	+	3.15	0.000205	0.007
carbohydrate transport (GO:0008643)	110	13	4.23	+	3.07	0.000649	0.019
response to toxic substance (GO:0009636)	178	21	6.84	+	3.07	1.7e-05	0.000806
pigment metabolic process (GO:0042440)	130	15	5	+	3	0.000326	0.0105
ethylene-activated signaling pathway (GO:0009873)	174	20	6.69	+	2.99	3.75e-05	0.00163
isoprenoid biosynthetic process (GO:0008299)	148	17	5.69	+	2.99	0.000141	0.00516
response to acid chemical (GO:0001101)	1148	129	44.12	+	2.92	1.83e-25	2.03e-22
organic acid catabolic process (GO:0016054)	116	13	4.46	+	2.92	0.00102	0.0273
carboxylic acid catabolic process (GO:0046395)	116	13	4.46	+	2.92	0.00102	0.0272
oxoacid metabolic process (GO:0043436)	1043	115	40.09	+	2.87	3.97e-22	3.13e-19
organic acid metabolic process (GO:0006082)	1046	115	40.2	+	2.86	4.89e-22	3.38e-19
small molecule biosynthetic process (GO:0044283)	599	65	23.02	+	2.82	1.19e-12	1.94e-10
carboxylic acid metabolic process (GO:0019752)	916	98	35.21	+	2.78	3.78e-18	1.74e-15
response to fungus (GO:0009620)	540	57	20.75	+	2.75	7.92e-11	1.07e-08
response to extracellular stimulus (GO:0009991)	219	23	8.42	+	2.73	3.74e-05	0.00164
response to ethylene (GO:0009723)	297	31	11.41	+	2.72	2.03e-06	0.000115
cellular response to ethylene stimulus (GO:0071369)	195	20	7.49	+	2.67	0.000157	0.00563
monocarboxylic acid metabolic process (GO:0032787)	435	44	16.72	+	2.63	4.83e-08	3.76e-06
cellular response to extracellular stimulus (GO:0031668)	188	19	7.23	+	2.63	0.000269	0.00895
cellular response to external stimulus (GO:0071496)	192	19	7.38	+	2.57	0.000342	0.0109
response to drug (GO:0042493)	529	52	20.33	+	2.56	5.29e-09	4.71e-07
defense response to fungus (GO:0050832)	460	44	17.68	+	2.49	2.52e-07	1.74e-05
response to oxygen-containing compound (GO:1901700)	1506	144	57.88	+	2.49	5.09e-22	3.12e-19
response to osmotic stress (GO:0006970)	618	59	23.75	+	2.48	1.44e-09	1.45e-07
phosphorelay signal transduction system (GO:0000160)	214	20	8.22	+	2.43	0.000618	0.0183
regulation of defense response (GO:0031347)	225	21	8.65	+	2.43	0.000444	0.0135
cellular response to acid chemical (GO:0071229)	429	40	16.49	+	2.43	1.36e-06	7.94e-05
response to nutrient levels (GO:0031667)	183	17	7.03	+	2.42	0.00182	0.0426
response to salicylic acid (GO:0009751)	196	18	7.53	+	2.39	0.00138	0.0348
response to other organism (GO:0051707)	1155	106	44.39	+	2.39	2.75e-15	6.62e-13
response to external biotic stimulus (GO:0043207)	1157	106	44.47	+	2.38	3.02e-15	6.96e-13
response to biotic stimulus (GO:0009607)	1195	109	45.93	+	2.37	1.94e-15	4.87e-13
lipid biosynthetic process (GO:0008610)	507	46	19.49	+	2.36	5.1e-07	3.28e-05
response to cold (GO:0009409)	375	34	14.41	+	2.36	1.41e-05	0.00068
small molecule metabolic process (GO:0044281)	1512	137	58.11	+	2.36	5.39e-19	2.71e-16
response to oxidative stress (GO:0006979)	446	40	17.14	+	2.33	2.65e-06	0.000142
defense response (GO:0006952)	1407	125	54.08	+	2.31	7.42e-17	2.56e-14
regulation of signal transduction (GO:0009966)	241	21	9.26	+	2.27	0.000857	0.0232
response to salt stress (GO:0009651)	545	47	20.95	+	2.24	1.3e-06	7.63e-05
response to external stimulus (GO:0009605)	1520	131	58.42	+	2.24	1.06e-16	3.46e-14
regulation of signaling (GO:0023051)	245	21	9.42	+	2.23	0.00145	0.0357
regulation of cell communication (GO:0010646)	248	21	9.53	+	2.2	0.00156	0.0374
lipid metabolic process (GO:0006629)	937	79	36.01	+	2.19	5.42e-10	5.88e-08
defense response to other organism (GO:0098542)	855	71	32.86	+	2.16	8e-09	6.71e-07
response to endogenous stimulus (GO:0009719)	1680	138	64.57	+	2.14	5.5e-16	1.52e-13
response to hormone (GO:0009725)	1672	137	64.26	+	2.13	1.22e-15	3.21e-13
response to stress (GO:0006950)	3283	269	126.18	+	2.13	6.54e-32	1.21e-28
response to inorganic substance (GO:0010035)	900	71	34.59	+	2.05	5.33e-08	4.09e-06
response to chemical (GO:0042221)	2762	213	106.15	+	2.01	1.3e-21	7.16e-19
cellular lipid metabolic process (GO:0044255)	622	47	23.91	+	1.97	2.81e-05	0.00128
response to organic substance (GO:0010033)	1947	146	74.83	+	1.95	9.86e-14	1.88e-11
cellular response to oxygen-containing compound (GO:1901701)	578	43	22.21	+	1.94	9.08e-05	0.00364
oxidation-reduction process (GO:0055114)	1331	99	51.16	+	1.94	2.34e-09	2.16e-07
response to bacterium (GO:0009617)	425	31	16.33	+	1.9	0.00152	0.0367
response to abscisic acid (GO:0009737)	549	40	21.1	+	1.9	0.000238	0.00806
response to alcohol (GO:0097305)	553	40	21.25	+	1.88	0.000367	0.0113
response to temperature stimulus (GO:0009266)	545	39	20.95	+	1.86	0.000507	0.0152
multi-organism process (GO:0051704)	1616	115	62.11	+	1.85	1.01e-09	1.07e-07
hormone-mediated signaling pathway (GO:0009755)	746	53	28.67	+	1.85	5.37e-05	0.00225
carbohydrate derivative metabolic process (GO:1901135)	711	49	27.33	+	1.79	0.000187	0.0065
cellular response to endogenous stimulus (GO:0071495)	846	57	32.51	+	1.75	0.000102	0.00396
cellular response to hormone stimulus (GO:0032870)	838	56	32.21	+	1.74	0.000138	0.00517
cellular response to chemical stimulus (GO:0070887)	1099	73	42.24	+	1.73	1.68e-05	0.000801
transmembrane transport (GO:0055085)	622	41	23.91	+	1.72	0.00162	0.0383
response to stimulus (GO:0050896)	5805	376	223.11	+	1.69	3.62e-26	5e-23
response to abiotic stimulus (GO:0009628)	1954	126	75.1	+	1.68	4.49e-08	3.55e-06
response to lipid (GO:0033993)	748	47	28.75	+	1.63	0.0016	0.038
organic cyclic compound biosynthetic process (GO:1901362)	2419	151	92.97	+	1.62	1.01e-08	8.34e-07
regulation of biological quality (GO:0065008)	1096	68	42.12	+	1.61	0.000242	0.00816
biosynthetic process (GO:0009058)	4404	268	169.26	+	1.58	3.05e-14	6.74e-12
cellular response to organic substance (GO:0071310)	940	57	36.13	+	1.58	0.00148	0.036
organic substance biosynthetic process (GO:1901576)	4140	244	159.11	+	1.53	1.66e-11	2.35e-09
aromatic compound biosynthetic process (GO:0019438)	2285	132	87.82	+	1.5	6.04e-06	0.000312
cellular biosynthetic process (GO:0044249)	4040	218	155.27	+	1.4	3.81e-07	2.57e-05
heterocycle biosynthetic process (GO:0018130)	2205	118	84.75	+	1.39	0.000452	0.0137
cell communication (GO:0007154)	1888	101	72.56	+	1.39	0.00132	0.0338
metabolic process (GO:0008152)	9767	515	375.38	+	1.37	7.73e-18	3.29e-15
organic substance metabolic process (GO:0071704)	8574	446	329.53	+	1.35	1.57e-13	2.89e-11
organic cyclic compound metabolic process (GO:1901360)	3836	190	147.43	+	1.29	0.000364	0.0113
cellular metabolic process (GO:0044237)	8072	372	310.24	+	1.2	5.76e-05	0.00238
primary metabolic process (GO:0044238)	7944	364	305.32	+	1.19	0.000126	0.00477
biological_process (GO:0008150)	21684	883	833.39	+	1.06	0.000185	0.00652
macromolecule metabolic process (GO:0043170)	6102	191	234.52	-	0.81	0.0013	0.0335
Unclassified (UNCLASSIFIED)	5818	174	223.61	-	0.78	0.000185	0.00648
cellular protein metabolic process (GO:0044267)	2677	67	102.89	-	0.65	0.000125	0.00477
macromolecule modification (GO:0043412)	2223	53	85.44	-	0.62	0.000161	0.00575
cellular component organization (GO:0016043)	2211	51	84.98	-	0.6	7.44e-05	0.00303
cellular component organization or biogenesis (GO:0071840)	2466	54	94.78	-	0.57	4.16e-06	0.000217
peptide transport (GO:0015833)	665	11	25.56	-	0.43	0.0019	0.044
amide transport (GO:0042886)	674	11	25.9	-	0.42	0.00194	0.0444
modification-dependent macromolecule catabolic process (GO:0043632)	387	4	14.87	-	0.27	0.00178	0.0418
organelle organization (GO:0006996)	1197	12	46	-	0.26	5.1e-09	4.62e-07
amide biosynthetic process (GO:0043604)	618	6	23.75	-	0.25	3.61e-05	0.0016
generation of precursor metabolites and energy (GO:0006091)	336	3	12.91	-	0.23	0.00216	0.0487
cellular protein localization (GO:0034613)	408	3	15.68	-	0.19	0.000298	0.0098
translation (GO:0006412)	562	4	21.6	-	0.19	8.72e-06	0.000446
peptide biosynthetic process (GO:0043043)	567	4	21.79	-	0.18	8.84e-06	0.000449
protein transport (GO:0015031)	606	4	23.29	-	0.17	2.19e-06	0.000122
establishment of protein localization (GO:0045184)	612	4	23.52	-	0.17	2.25e-06	0.000125
protein localization (GO:0008104)	651	4	25.02	-	0.16	5.42e-07	3.45e-05
intracellular protein transport (GO:0006886)	333	2	12.8	-	0.16	0.000639	0.0188
cell cycle (GO:0007049)	440	2	16.91	-	0.12	1.81e-05	0.00085
DNA repair (GO:0006281)	257	1	9.88	-	0.1	0.00129	0.0333
RNA processing (GO:0006396)	583	2	22.41	-	0.09	1.03e-07	7.6e-06
cellular macromolecular complex assembly (GO:0034622)	302	1	11.61	-	0.09	0.000305	0.00998
vesicle-mediated transport (GO:0016192)	369	1	14.18	-	0.07	2.12e-05	0.000978
DNA metabolic process (GO:0006259)	455	1	17.49	-	0.06	1.05e-06	6.33e-05
RNA modification (GO:0009451)	232	0	8.92	-	< 0.01	0.000312	0.0102
covalent chromatin modification (GO:0016569)	189	0	7.26	-	< 0.01	0.00148	0.0359
protein folding (GO:0006457)	235	0	9.03	-	< 0.01	0.000327	0.0104
mRNA processing (GO:0006397)	290	0	11.15	-	< 0.01	2.87e-05	0.00128
chromatin organization (GO:0006325)	284	0	10.92	-	< 0.01	4.41e-05	0.00188
mRNA metabolic process (GO:0016071)	374	0	14.37	-	< 0.01	1.25e-06	7.46e-05
ribosome biogenesis (GO:0042254)	266	0	10.22	-	< 0.01	0.000101	0.00396
RNA splicing (GO:0008380)	203	0	7.8	-	< 0.01	0.00104	0.0274
ribonucleoprotein complex biogenesis (GO:0022613)	310	0	11.91	-	< 0.01	1.31e-05	0.00064
ncRNA processing (GO:0034470)	187	0	7.19	-	< 0.01	0.00146	0.0358
chromosome organization (GO:0051276)	428	0	16.45	-	< 0.01	1.81e-07	1.3e-05

## Sheet: Up by 8 in WT
Analysis Type:	PANTHER Overrepresentation Test (Released 20171205)
Annotation Version and Release Date:	GO Ontology database Released 2018-02-02
Analyzed List:	upload_1 (Arabidopsis thaliana)
Reference List:	Arabidopsis thaliana (all genes in database)
Test Type:	FISHER	Total
GO biological process complete	Arabidopsis thaliana - REFLIST (27502)	589	expected	over/under	fold Enrichment	raw P-value	FDR
tricyclic triterpenoid metabolic process (GO:0010683)	4	4	0.09	+	46.69	1.25e-05	0.000693
thalianol metabolic process (GO:0080003)	3	3	0.06	+	46.69	0.000175	0.00677
camalexin metabolic process (GO:0052317)	11	6	0.24	+	25.47	8.42e-07	7.28e-05
camalexin biosynthetic process (GO:0010120)	11	6	0.24	+	25.47	8.42e-07	7.16e-05
regulation of jasmonic acid mediated signaling pathway (GO:2000022)	28	13	0.6	+	21.68	1.37e-12	3.15e-10
phytoalexin biosynthetic process (GO:0052315)	13	6	0.28	+	21.55	1.78e-06	0.000137
phytoalexin metabolic process (GO:0052314)	13	6	0.28	+	21.55	1.78e-06	0.000135
indole phytoalexin biosynthetic process (GO:0009700)	13	6	0.28	+	21.55	1.78e-06	0.000133
indole phytoalexin metabolic process (GO:0046217)	13	6	0.28	+	21.55	1.78e-06	0.000131
triterpenoid metabolic process (GO:0006722)	16	7	0.34	+	20.43	3.15e-07	3e-05
toxin biosynthetic process (GO:0009403)	21	9	0.45	+	20.01	7.12e-09	9.84e-07
response to herbivore (GO:0080027)	14	6	0.3	+	20.01	2.5e-06	0.000171
triterpenoid biosynthetic process (GO:0016104)	12	5	0.26	+	19.46	2e-05	0.00106
anthocyanin-containing compound biosynthetic process (GO:0009718)	17	7	0.36	+	19.23	4.37e-07	4.02e-05
pentacyclic triterpenoid biosynthetic process (GO:0019745)	10	4	0.21	+	18.68	0.000162	0.00635
pentacyclic triterpenoid metabolic process (GO:0019742)	10	4	0.21	+	18.68	0.000162	0.00631
jasmonic acid biosynthetic process (GO:0009695)	23	9	0.49	+	18.27	1.34e-08	1.77e-06
sterol transport (GO:0015918)	8	3	0.17	+	17.51	0.00133	0.0375
hydrogen sulfide biosynthetic process (GO:0070814)	8	3	0.17	+	17.51	0.00133	0.0373
hydrogen sulfide metabolic process (GO:0070813)	8	3	0.17	+	17.51	0.00133	0.0371
intracellular sterol transport (GO:0032366)	8	3	0.17	+	17.51	0.00133	0.0369
jasmonic acid metabolic process (GO:0009694)	28	10	0.6	+	16.68	4.24e-09	6.18e-07
anthocyanin-containing compound metabolic process (GO:0046283)	23	8	0.49	+	16.24	1.84e-07	1.85e-05
organic hydroxy compound transport (GO:0015850)	16	5	0.34	+	14.59	6.14e-05	0.00274
oxylipin metabolic process (GO:0031407)	23	7	0.49	+	14.21	2.3e-06	0.000161
oxylipin biosynthetic process (GO:0031408)	22	6	0.47	+	12.73	2.11e-05	0.00111
defense response to oomycetes (GO:0002229)	34	9	0.73	+	12.36	2.2e-07	2.17e-05
response to wounding (GO:0009611)	212	54	4.54	+	11.89	4.17e-37	1.15e-33
defense response by callose deposition in cell wall (GO:0052544)	16	4	0.34	+	11.67	0.00071	0.0231
response to oomycetes (GO:0002239)	52	13	1.11	+	11.67	8.04e-10	1.31e-07
defense response by cell wall thickening (GO:0052482)	16	4	0.34	+	11.67	0.00071	0.0229
indoleacetic acid biosynthetic process (GO:0009684)	16	4	0.34	+	11.67	0.00071	0.0228
induced systemic resistance (GO:0009682)	28	7	0.6	+	11.67	6.94e-06	0.000413
indole-containing compound biosynthetic process (GO:0042435)	53	13	1.14	+	11.45	9.82e-10	1.55e-07
tryptophan biosynthetic process (GO:0000162)	21	5	0.45	+	11.12	0.000182	0.00699
indolalkylamine biosynthetic process (GO:0046219)	21	5	0.45	+	11.12	0.000182	0.00694
response to jasmonic acid (GO:0009753)	211	50	4.52	+	11.06	3.86e-33	7.11e-30
toxin metabolic process (GO:0009404)	68	16	1.46	+	10.99	1.95e-11	3.72e-09
defense response to insect (GO:0002213)	17	4	0.36	+	10.99	0.000862	0.0262
indoleacetic acid metabolic process (GO:0009683)	17	4	0.36	+	10.99	0.000862	0.0261
indolalkylamine metabolic process (GO:0006586)	30	7	0.64	+	10.89	1.03e-05	0.000591
tryptophan metabolic process (GO:0006568)	30	7	0.64	+	10.89	1.03e-05	0.000584
defense response by callose deposition (GO:0052542)	18	4	0.39	+	10.38	0.00104	0.0303
response to insect (GO:0009625)	28	6	0.6	+	10.01	6.76e-05	0.00299
cellular response to jasmonic acid stimulus (GO:0071395)	67	13	1.43	+	9.06	1.16e-08	1.56e-06
indole-containing compound metabolic process (GO:0042430)	89	17	1.91	+	8.92	8.09e-11	1.44e-08
cellular response to toxic substance (GO:0097237)	21	4	0.45	+	8.89	0.00171	0.0462
stress-activated protein kinase signaling cascade (GO:0031098)	32	6	0.69	+	8.75	0.000129	0.00525
indole glucosinolate metabolic process (GO:0042343)	28	5	0.6	+	8.34	0.000582	0.0195
jasmonic acid mediated signaling pathway (GO:0009867)	63	11	1.35	+	8.15	3.97e-07	3.72e-05
phenol-containing compound metabolic process (GO:0018958)	29	5	0.62	+	8.05	0.00067	0.0221
cellular response to water deprivation (GO:0042631)	30	5	0.64	+	7.78	0.000769	0.0243
protein homooligomerization (GO:0051260)	30	5	0.64	+	7.78	0.000769	0.0242
S-glycoside biosynthetic process (GO:0016144)	42	7	0.9	+	7.78	6.88e-05	0.00302
glucosinolate biosynthetic process (GO:0019761)	42	7	0.9	+	7.78	6.88e-05	0.003
glycosinolate biosynthetic process (GO:0019758)	42	7	0.9	+	7.78	6.88e-05	0.00297
flavonoid metabolic process (GO:0009812)	74	12	1.58	+	7.57	2.41e-07	2.34e-05
glutathione metabolic process (GO:0006749)	62	10	1.33	+	7.53	2.54e-06	0.000171
cellular response to water stimulus (GO:0071462)	31	5	0.66	+	7.53	0.000878	0.0264
amine biosynthetic process (GO:0009309)	38	6	0.81	+	7.37	0.000297	0.0108
cellular biogenic amine biosynthetic process (GO:0042401)	38	6	0.81	+	7.37	0.000297	0.0107
salicylic acid mediated signaling pathway (GO:0009863)	38	6	0.81	+	7.37	0.000297	0.0107
flavonoid biosynthetic process (GO:0009813)	64	10	1.37	+	7.3	3.28e-06	0.000206
toxin catabolic process (GO:0009407)	47	7	1.01	+	6.95	0.00013	0.00523
secondary metabolite catabolic process (GO:0090487)	47	7	1.01	+	6.95	0.00013	0.00519
sterol metabolic process (GO:0016125)	74	11	1.58	+	6.94	1.65e-06	0.000128
glycosyl compound catabolic process (GO:1901658)	34	5	0.73	+	6.87	0.00127	0.0365
protein oligomerization (GO:0051259)	41	6	0.88	+	6.83	0.000429	0.0148
cellular biogenic amine metabolic process (GO:0006576)	56	8	1.2	+	6.67	5.62e-05	0.00257
cellular amine metabolic process (GO:0044106)	56	8	1.2	+	6.67	5.62e-05	0.00255
aromatic amino acid family metabolic process (GO:0009072)	72	10	1.54	+	6.49	8.4e-06	0.000489
drug transmembrane transport (GO:0006855)	59	8	1.26	+	6.33	7.83e-05	0.00333
S-glycoside metabolic process (GO:0016143)	116	15	2.48	+	6.04	1.14e-07	1.21e-05
glucosinolate metabolic process (GO:0019760)	116	15	2.48	+	6.04	1.14e-07	1.19e-05
glycosinolate metabolic process (GO:0019757)	116	15	2.48	+	6.04	1.14e-07	1.16e-05
aromatic amino acid family biosynthetic process (GO:0009073)	47	6	1.01	+	5.96	0.000824	0.0255
detoxification (GO:0098754)	71	9	1.52	+	5.92	4.55e-05	0.00217
cellular response to salicylic acid stimulus (GO:0071446)	48	6	1.03	+	5.84	0.000911	0.0272
secondary metabolite biosynthetic process (GO:0044550)	311	37	6.66	+	5.56	6.65e-16	2.16e-13
carbohydrate derivative catabolic process (GO:1901136)	59	7	1.26	+	5.54	0.000459	0.0158
hormone biosynthetic process (GO:0042446)	184	21	3.94	+	5.33	2.63e-09	4.04e-07
secondary metabolic process (GO:0019748)	475	54	10.17	+	5.31	7.18e-22	3.97e-19
hormone metabolic process (GO:0042445)	238	27	5.1	+	5.3	1.59e-11	3.15e-09
cellular response to drug (GO:0035690)	89	10	1.91	+	5.25	4.45e-05	0.00214
glycosyl compound metabolic process (GO:1901657)	228	25	4.88	+	5.12	1.74e-10	3.01e-08
auxin metabolic process (GO:0009850)	66	7	1.41	+	4.95	0.000847	0.026
drug transport (GO:0015893)	85	9	1.82	+	4.94	0.000161	0.00636
steroid metabolic process (GO:0008202)	104	11	2.23	+	4.94	3.12e-05	0.00158
steroid biosynthetic process (GO:0006694)	76	8	1.63	+	4.92	0.000384	0.0133
sulfur compound biosynthetic process (GO:0044272)	151	15	3.23	+	4.64	2.43e-06	0.000168
response to chitin (GO:0010200)	132	13	2.83	+	4.6	1.23e-05	0.000686
terpenoid metabolic process (GO:0006721)	145	14	3.11	+	4.51	7.06e-06	0.000416
sulfur compound metabolic process (GO:0006790)	358	33	7.67	+	4.3	1.57e-11	3.21e-09
ethylene-activated signaling pathway (GO:0009873)	174	16	3.73	+	4.29	2.85e-06	0.000185
response to toxic substance (GO:0009636)	178	16	3.81	+	4.2	3.73e-06	0.000232
cellular modified amino acid metabolic process (GO:0006575)	124	11	2.66	+	4.14	0.000135	0.00536
cellular response to ethylene stimulus (GO:0071369)	195	17	4.18	+	4.07	2.74e-06	0.00018
response to salicylic acid (GO:0009751)	196	17	4.2	+	4.05	2.92e-06	0.000188
amine metabolic process (GO:0009308)	94	8	2.01	+	3.97	0.00139	0.0383
response to water deprivation (GO:0009414)	329	28	7.05	+	3.97	2.86e-09	4.28e-07
response to drug (GO:0042493)	529	45	11.33	+	3.97	4.08e-14	1.13e-11
regulation of defense response (GO:0031347)	225	19	4.82	+	3.94	1.12e-06	9.24e-05
response to ethylene (GO:0009723)	297	25	6.36	+	3.93	2.47e-08	2.91e-06
response to fungus (GO:0009620)	540	45	11.56	+	3.89	8.01e-14	2.11e-11
response to water (GO:0009415)	338	28	7.24	+	3.87	4.95e-09	7.02e-07
organic hydroxy compound metabolic process (GO:1901615)	248	20	5.31	+	3.77	1.14e-06	9.3e-05
isoprenoid metabolic process (GO:0006720)	176	14	3.77	+	3.71	5.22e-05	0.00243
alpha-amino acid biosynthetic process (GO:1901607)	176	14	3.77	+	3.71	5.22e-05	0.00241
response to acid chemical (GO:0001101)	1148	89	24.59	+	3.62	1.5e-24	1.65e-21
phenylpropanoid metabolic process (GO:0009698)	155	12	3.32	+	3.61	0.000223	0.00844
pigment metabolic process (GO:0042440)	130	10	2.78	+	3.59	0.000765	0.0243
regulation of hormone levels (GO:0010817)	380	29	8.14	+	3.56	1.44e-08	1.85e-06
cellular amino acid biosynthetic process (GO:0008652)	198	15	4.24	+	3.54	4.81e-05	0.00227
terpenoid biosynthetic process (GO:0016114)	119	9	2.55	+	3.53	0.00154	0.0423
monocarboxylic acid biosynthetic process (GO:0072330)	225	17	4.82	+	3.53	1.59e-05	0.000852
phosphorelay signal transduction system (GO:0000160)	214	16	4.58	+	3.49	3.15e-05	0.00159
regulation of signal transduction (GO:0009966)	241	18	5.16	+	3.49	1.04e-05	0.000588
defense response (GO:0006952)	1407	105	30.13	+	3.48	9.02e-28	1.25e-24
response to organonitrogen compound (GO:0010243)	190	14	4.07	+	3.44	0.000112	0.00459
defense response to other organism (GO:0098542)	855	63	18.31	+	3.44	1.57e-16	5.8e-14
response to reactive oxygen species (GO:0000302)	163	12	3.49	+	3.44	0.000342	0.0122
response to other organism (GO:0051707)	1155	85	24.74	+	3.44	4.51e-22	3.12e-19
regulation of signaling (GO:0023051)	245	18	5.25	+	3.43	1.28e-05	0.000702
response to external biotic stimulus (GO:0043207)	1157	85	24.78	+	3.43	5.01e-22	3.08e-19
innate immune response (GO:0045087)	273	20	5.85	+	3.42	4.47e-06	0.000275
regulation of cell communication (GO:0010646)	248	18	5.31	+	3.39	1.5e-05	0.000811
response to biotic stimulus (GO:0009607)	1195	86	25.59	+	3.36	9.73e-22	4.89e-19
alpha-amino acid metabolic process (GO:1901605)	279	20	5.98	+	3.35	6.05e-06	0.000368
immune response (GO:0006955)	279	20	5.98	+	3.35	6.05e-06	0.000364
response to bacterium (GO:0009617)	425	30	9.1	+	3.3	4.16e-08	4.69e-06
defense response to bacterium (GO:0042742)	331	23	7.09	+	3.24	2.02e-06	0.000145
organic hydroxy compound biosynthetic process (GO:1901617)	160	11	3.43	+	3.21	0.00101	0.03
organic acid biosynthetic process (GO:0016053)	485	33	10.39	+	3.18	2e-08	2.51e-06
carboxylic acid biosynthetic process (GO:0046394)	485	33	10.39	+	3.18	2e-08	2.45e-06
response to oxygen-containing compound (GO:1901700)	1506	102	32.25	+	3.16	6.49e-24	5.12e-21
defense response to fungus (GO:0050832)	460	31	9.85	+	3.15	6.59e-08	7.14e-06
cellular amino acid metabolic process (GO:0006520)	388	26	8.31	+	3.13	8.37e-07	7.35e-05
regulation of response to stress (GO:0080134)	309	20	6.62	+	3.02	2.44e-05	0.00125
response to external stimulus (GO:0009605)	1520	98	32.55	+	3.01	1.61e-21	7.43e-19
cellular response to extracellular stimulus (GO:0031668)	188	12	4.03	+	2.98	0.00112	0.0325
cellular response to acid chemical (GO:0071229)	429	27	9.19	+	2.94	1.6e-06	0.000126
immune system process (GO:0002376)	320	20	6.85	+	2.92	3.88e-05	0.0019
cellular response to external stimulus (GO:0071496)	192	12	4.11	+	2.92	0.00132	0.0373
monocarboxylic acid metabolic process (GO:0032787)	435	27	9.32	+	2.9	2.04e-06	0.000145
oxoacid metabolic process (GO:0043436)	1043	64	22.34	+	2.87	2.61e-13	6.57e-11
organic acid metabolic process (GO:0006082)	1046	64	22.4	+	2.86	2.95e-13	7.09e-11
response to oxidative stress (GO:0006979)	446	27	9.55	+	2.83	3.17e-06	0.000201
lipid catabolic process (GO:0016042)	216	13	4.63	+	2.81	0.00117	0.0338
response to osmotic stress (GO:0006970)	618	37	13.24	+	2.8	6.28e-08	6.95e-06
response to extracellular stimulus (GO:0009991)	219	13	4.69	+	2.77	0.00132	0.0374
response to salt stress (GO:0009651)	545	32	11.67	+	2.74	7.36e-07	6.56e-05
response to stress (GO:0006950)	3283	192	70.31	+	2.73	1.28e-38	7.09e-35
carboxylic acid metabolic process (GO:0019752)	916	53	19.62	+	2.7	2.53e-10	4.23e-08
multi-organism process (GO:0051704)	1616	92	34.61	+	2.66	6.64e-17	2.62e-14
small molecule biosynthetic process (GO:0044283)	599	33	12.83	+	2.57	1.85e-06	0.000135
response to endogenous stimulus (GO:0009719)	1680	92	35.98	+	2.56	6.62e-16	2.29e-13
response to hormone (GO:0009725)	1672	91	35.81	+	2.54	2.08e-15	6.38e-13
response to nitrogen compound (GO:1901698)	297	16	6.36	+	2.52	0.00103	0.0304
oxidation-reduction process (GO:0055114)	1331	71	28.51	+	2.49	8.3e-12	1.76e-09
response to cold (GO:0009409)	375	20	8.03	+	2.49	0.000292	0.0107
lipid biosynthetic process (GO:0008610)	507	26	10.86	+	2.39	8.17e-05	0.00342
response to chemical (GO:0042221)	2762	139	59.15	+	2.35	5.67e-21	2.41e-18
cellular response to oxygen-containing compound (GO:1901701)	578	29	12.38	+	2.34	4.21e-05	0.00204
response to organic substance (GO:0010033)	1947	97	41.7	+	2.33	3.25e-14	9.46e-12
small molecule metabolic process (GO:0044281)	1512	75	32.38	+	2.32	4.84e-11	8.93e-09
response to organic cyclic compound (GO:0014070)	366	18	7.84	+	2.3	0.00166	0.0452
lipid metabolic process (GO:0006629)	937	46	20.07	+	2.29	5.64e-07	5.11e-05
response to inorganic substance (GO:0010035)	900	44	19.27	+	2.28	1.16e-06	9.26e-05
regulation of response to stimulus (GO:0048583)	584	27	12.51	+	2.16	0.000288	0.0106
cellular response to endogenous stimulus (GO:0071495)	846	38	18.12	+	2.1	3.57e-05	0.00178
cellular response to chemical stimulus (GO:0070887)	1099	49	23.54	+	2.08	2.67e-06	0.000178
cellular response to hormone stimulus (GO:0032870)	838	37	17.95	+	2.06	5.93e-05	0.00267
carbohydrate derivative metabolic process (GO:1901135)	711	31	15.23	+	2.04	0.000353	0.0124
hormone-mediated signaling pathway (GO:0009755)	746	31	15.98	+	1.94	0.000792	0.0248
cellular response to stress (GO:0033554)	808	33	17.3	+	1.91	0.000815	0.0253
response to stimulus (GO:0050896)	5805	235	124.32	+	1.89	2.19e-24	2.02e-21
cellular response to organic substance (GO:0071310)	940	38	20.13	+	1.89	0.000355	0.0124
response to abiotic stimulus (GO:0009628)	1954	76	41.85	+	1.82	1.05e-06	8.82e-05
regulation of biological quality (GO:0065008)	1096	41	23.47	+	1.75	0.000931	0.0277
cell communication (GO:0007154)	1888	67	40.43	+	1.66	7.6e-05	0.00326
catabolic process (GO:0009056)	1411	49	30.22	+	1.62	0.00131	0.0375
organic cyclic compound biosynthetic process (GO:1901362)	2419	82	51.81	+	1.58	5.2e-05	0.00244
biosynthetic process (GO:0009058)	4404	148	94.32	+	1.57	2.43e-08	2.92e-06
cellular response to stimulus (GO:0051716)	2466	78	52.81	+	1.48	0.00063	0.0209
organic substance biosynthetic process (GO:1901576)	4140	128	88.66	+	1.44	2.11e-05	0.0011
metabolic process (GO:0008152)	9767	292	209.18	+	1.4	5.06e-12	1.12e-09
organic substance metabolic process (GO:0071704)	8574	233	183.63	+	1.27	2.34e-05	0.00121
macromolecule metabolic process (GO:0043170)	6102	95	130.68	-	0.73	0.000353	0.0125
protein metabolic process (GO:0019538)	3073	40	65.81	-	0.61	0.000533	0.018
cellular protein metabolic process (GO:0044267)	2677	32	57.33	-	0.56	0.00023	0.00859
cellular component organization (GO:0016043)	2211	26	47.35	-	0.55	0.000686	0.0224
cellular component organization or biogenesis (GO:0071840)	2466	26	52.81	-	0.49	3.74e-05	0.00185
macromolecule modification (GO:0043412)	2223	23	47.61	-	0.48	8.1e-05	0.00342
nitrogen compound transport (GO:0071705)	874	6	18.72	-	0.32	0.00113	0.0326
peptide transport (GO:0015833)	665	3	14.24	-	0.21	0.000849	0.0259
amide transport (GO:0042886)	674	3	14.43	-	0.21	0.000589	0.0196
protein transport (GO:0015031)	606	2	12.98	-	0.15	0.000465	0.0159
establishment of protein localization (GO:0045184)	612	2	13.11	-	0.15	0.000481	0.0163
protein localization (GO:0008104)	651	2	13.94	-	0.14	0.00024	0.00889
organelle organization (GO:0006996)	1197	3	25.64	-	0.12	4.13e-08	4.76e-06
RNA processing (GO:0006396)	583	1	12.49	-	0.08	0.000102	0.0042
mRNA metabolic process (GO:0016071)	374	0	8.01	-	< 0.01	0.000736	0.0235
DNA metabolic process (GO:0006259)	455	0	9.74	-	< 0.01	9.97e-05	0.00415
chromosome organization (GO:0051276)	428	0	9.17	-	< 0.01	0.000227	0.00853

## Sheet: Up by 3 6 and 8 in WT
Analysis Type:	PANTHER Overrepresentation Test (Released 20171205)
Annotation Version and Release Date:	PANTHER version 13.1 Released 2018-02-03
Analyzed List:	Client Text Box Input (Arabidopsis thaliana)
Reference List:	Arabidopsis thaliana (all genes in database)
Test Type:	FISHER	Total
PANTHER GO-Slim Biological Process	Arabidopsis thaliana - REFLIST (27502)	457	expected	over/under	fold Enrichment	raw P-value	FDR
sulfur compound metabolic process (GO:0006790)	161	16	2.68	+	5.98	3.98e-08	2.49e-06
steroid metabolic process (GO:0008202)	214	21	3.56	+	5.91	3.73e-10	3.5e-08
lipid metabolic process (GO:0006629)	500	37	8.31	+	4.45	2.25e-13	4.23e-11
carbohydrate transport (GO:0008643)	98	7	1.63	+	4.3	0.00171	0.0215
secondary metabolic process (GO:0019748)	86	6	1.43	+	4.2	0.00403	0.0399
fatty acid metabolic process (GO:0006631)	118	7	1.96	+	3.57	0.00455	0.0407
cellular amino acid metabolic process (GO:0006520)	430	17	7.15	+	2.38	0.00182	0.0213
phosphate-containing compound metabolic process (GO:0006796)	1688	13	28.05	-	0.46	0.00208	0.023
nucleobase-containing compound metabolic process (GO:0006139)	2727	14	45.31	-	0.31	4.53e-08	2.13e-06
protein metabolic process (GO:0019538)	1751	6	29.1	-	0.21	2.8e-07	6.57e-06
RNA metabolic process (GO:0016070)	1603	5	26.64	-	0.19	4.46e-07	9.33e-06
cellular component biogenesis (GO:0044085)	790	2	13.13	-	0.15	0.000316	0.00457
cellular component organization or biogenesis (GO:0071840)	1640	4	27.25	-	0.15	5.53e-08	2.08e-06
vesicle-mediated transport (GO:0016192)	520	1	8.64	-	0.12	0.00424	0.0398
cell cycle (GO:0007049)	532	1	8.84	-	0.11	0.00279	0.0291
cellular component organization (GO:0016043)	1359	2	22.58	-	0.09	6.61e-08	2.07e-06
cellular protein modification process (GO:0006464)	783	1	13.01	-	0.08	7.35e-05	0.00138
protein localization (GO:0008104)	474	0	7.88	-	< 0.01	0.00072	0.00967
protein transport (GO:0015031)	600	0	9.97	-	< 0.01	0.000107	0.00182
intracellular protein transport (GO:0006886)	568	0	9.44	-	< 0.01	0.00015	0.00235
DNA metabolic process (GO:0006259)	351	0	5.83	-	< 0.01	0.00504	0.0431
organelle organization (GO:0006996)	938	0	15.59	-	< 0.01	2.65e-07	7.1e-06

## Sheet: by  8 only
Analysis Type:	PANTHER Overrepresentation Test (Released 20171205)
Annotation Version and Release Date:	PANTHER version 13.1 Released 2018-02-03
Analyzed List:	Client Text Box Input (Arabidopsis thaliana)
Reference List:	Arabidopsis thaliana (all genes in database)
Test Type:	FISHER
PANTHER GO-Slim Biological Process	Arabidopsis thaliana - REFLIST (27502)	Client Text Box Input (85)	Client Text Box Input (expected)	Client Text Box Input (over/under)	Client Text Box Input (fold Enrichment)	Client Text Box Input (raw P-value)	Client Text Box Input (FDR)

## Sheet:  by 3 only in WT
Analysis Type:	PANTHER Overrepresentation Test (Released 20171205)
Annotation Version and Release Date:	PANTHER version 13.1 Released 2018-02-03
Analyzed List:	Client Text Box Input (Arabidopsis thaliana)
Reference List:	Arabidopsis thaliana (all genes in database)
Test Type:	FISHER
PANTHER GO-Slim Biological Process	Arabidopsis thaliana - REFLIST (27502)	Input (370)	expected	over/under	fold Enrichment	raw P-value	FDR
cellular amino acid biosynthetic process (GO:0008652)	185	11	2.49	+	4.42	6.75e-05	0.0127
cellular component organization (GO:0016043)	1359	5	18.28	-	0.27	0.000382	0.0359

## Sheet: By 6 only
Analysis Type:	PANTHER Overrepresentation Test (Released 20171205)
Annotation Version and Release Date:	PANTHER version 13.1 Released 2018-02-03
Analyzed List:	Client Text Box Input (Arabidopsis thaliana)
Reference List:	Arabidopsis thaliana (all genes in database)
Test Type:	FISHER
PANTHER GO-Slim Biological Process	Arabidopsis thaliana - REFLIST (27502)	Input (85)	expected	over/under	fold Enrichment	raw P-value	FDR

## Sheet: all plus 3 and 8
Analysis Type:	PANTHER Overrepresentation Test (Released 20171205)
Annotation Version and Release Date:	PANTHER version 13.1 Released 2018-02-03
Analyzed List:	Client Text Box Input (Arabidopsis thaliana)
Reference List:	Arabidopsis thaliana (all genes in database)
Test Type:	FISHER
PANTHER GO-Slim Biological Process	Arabidopsis thaliana - REFLIST (27502)	477	expected	over/under	fold Enrichment	raw P-value	FDR
steroid metabolic process (GO:0008202)	214	22	3.71	+	5.93	1.39e-10	1.31e-08			steroid metabolic process (GO:0008202)	1.31e-08
sulfur compound metabolic process (GO:0006790)	161	16	2.79	+	5.73	7.09e-08	2.22e-06			sulfur compound metabolic process (GO:0006790)	2.22e-06
lipid metabolic process (GO:0006629)	500	39	8.67	+	4.5	3.98e-14	7.48e-12			lipid metabolic process (GO:0006629)	7.48e-12
carbohydrate transport (GO:0008643)	98	7	1.7	+	4.12	0.00217	0.024			carbohydrate transport (GO:0008643)	0.024
secondary metabolic process (GO:0019748)	86	6	1.49	+	4.02	0.00494	0.0464			secondary metabolic process (GO:0019748)	0.0464
fatty acid metabolic process (GO:0006631)	118	7	2.05	+	3.42	0.0057	0.0487			fatty acid metabolic process (GO:0006631)	0.0487
cellular amino acid metabolic process (GO:0006520)	430	20	7.46	+	2.68	0.000107	0.00155			cellular amino acid metabolic process (GO:0006520)	0.00155
phosphate-containing compound metabolic process (GO:0006796)	1688	14	29.28	-	0.48	0.00255	0.0267
nucleobase-containing compound metabolic process (GO:0006139)	2727	14	47.3	-	0.3	8.93e-09	5.59e-07
protein metabolic process (GO:0019538)	1751	6	30.37	-	0.2	1e-07	2.69e-06
RNA metabolic process (GO:0016070)	1603	5	27.8	-	0.18	1.57e-07	3.28e-06
cellular component biogenesis (GO:0044085)	790	2	13.7	-	0.15	0.000225	0.00302
cellular component organization or biogenesis (GO:0071840)	1640	4	28.44	-	0.14	1.86e-08	8.75e-07
vesicle-mediated transport (GO:0016192)	520	1	9.02	-	0.11	0.00292	0.0289
cell cycle (GO:0007049)	532	1	9.23	-	0.11	0.00193	0.0227
cellular component organization (GO:0016043)	1359	2	23.57	-	0.08	2.08e-08	7.83e-07
cellular protein modification process (GO:0006464)	783	1	13.58	-	0.07	3.25e-05	0.00061
protein localization (GO:0008104)	474	0	8.22	-	< 0.01	0.000482	0.00604
protein transport (GO:0015031)	600	0	10.41	-	< 0.01	7.36e-05	0.00126
intracellular protein transport (GO:0006886)	568	0	9.85	-	< 0.01	0.000102	0.0016
DNA metabolic process (GO:0006259)	351	0	6.09	-	< 0.01	0.00534	0.0478
organelle organization (GO:0006996)	938	0	16.27	-	< 0.01	1.19e-07	2.81e-06

## Sheet: all plus 6 and 8
Analysis Type:	PANTHER Overrepresentation Test (Released 20171205)
Annotation Version and Release Date:	PANTHER version 13.1 Released 2018-02-03
Analyzed List:	Client Text Box Input (Arabidopsis thaliana)
Reference List:	Arabidopsis thaliana (all genes in database)
Test Type:	FISHER
PANTHER GO-Slim Biological Process	Arabidopsis thaliana - REFLIST (27502)	477	expected	over/under	fold Enrichment	raw P-value	FDR
steroid metabolic process (GO:0008202)	214	22	3.77	+	5.84	1.82e-10	1.72e-08			steroid metabolic process (GO:0008202)	1.72e-08
sulfur compound metabolic process (GO:0006790)	161	16	2.83	+	5.65	8.62e-08	2.32e-06			sulfur compound metabolic process (GO:0006790)	2.32e-06
lipid metabolic process (GO:0006629)	500	38	8.8	+	4.32	2.82e-13	5.31e-11			lipid metabolic process (GO:0006629)	5.31e-11
carbohydrate transport (GO:0008643)	98	7	1.72	+	4.06	0.00235	0.0246			carbohydrate transport (GO:0008643)	0.0246
secondary metabolic process (GO:0019748)	86	6	1.51	+	3.96	0.00529	0.0474			secondary metabolic process (GO:0019748)	0.0474
cellular amino acid metabolic process (GO:0006520)	430	17	7.57	+	2.25	0.0026	0.0257			cellular amino acid metabolic process (GO:0006520)	0.0257
phosphate-containing compound metabolic process (GO:0006796)	1688	14	29.71	-	0.47	0.00198	0.0233
nucleobase-containing compound metabolic process (GO:0006139)	2727	14	47.99	-	0.29	4.64e-09	2.91e-07
protein metabolic process (GO:0019538)	1751	6	30.82	-	0.19	7.11e-08	2.23e-06
RNA metabolic process (GO:0016070)	1603	5	28.21	-	0.18	1.11e-07	2.6e-06
cellular component biogenesis (GO:0044085)	790	2	13.9	-	0.14	0.000238	0.00344
cellular component organization or biogenesis (GO:0071840)	1640	4	28.86	-	0.14	1.3e-08	6.11e-07
vesicle-mediated transport (GO:0016192)	520	1	9.15	-	0.11	0.00191	0.024
cell cycle (GO:0007049)	532	1	9.36	-	0.11	0.00199	0.022
cellular component organization (GO:0016043)	1359	2	23.92	-	0.08	2.26e-08	8.49e-07
cellular protein modification process (GO:0006464)	783	1	13.78	-	0.07	3.44e-05	0.000647
protein localization (GO:0008104)	474	0	8.34	-	< 0.01	0.000496	0.00665
protein transport (GO:0015031)	600	0	10.56	-	< 0.01	4.58e-05	0.000783
intracellular protein transport (GO:0006886)	568	0	10	-	< 0.01	0.000108	0.00169
DNA metabolic process (GO:0006259)	351	0	6.18	-	< 0.01	0.0034	0.032
organelle organization (GO:0006996)	938	0	16.51	-	< 0.01	1.25e-07	2.61e-06
